# Supplementary material for: Race Does Not Predict Melanocyte Heterogeneous Responses to Dermal Fibroblast-Derived Mediators
Source: PLoS One. 2015 Sep 29;10(9):e0139135. doi: 10.1371/journal.pone.0139135 (PMC4587942; doi:10.1371/journal.pone.0139135)
Supplement: S1 Table — The complete results are included as a supplemental dataset that can be accessed using PLINK v.1.9 and R v.3.0.2. (ZIP) [file pone.0139135.s001.zip › plos_melano.bim]

1	rs3094315	0	752566	G	A
1	rs3131972	0	752721	A	G
1	exm2268640	0	762320	A	G
1	rs11240777	0	798959	A	G
1	rs4970383	0	838555	A	C
1	rs4475691	0	846808	A	G
1	exm41	0	861349	0	G
1	rs13302982	0	861808	A	G
1	exm1916089	0	865545	0	G
1	exm44	0	865584	A	G
1	exm46	0	865625	0	G
1	exm47	0	865628	A	G
1	exm51	0	865662	A	G
1	exm53	0	865665	0	G
1	exm55	0	865694	A	G
1	exm56	0	865700	A	G
1	exm60	0	866429	0	G
1	exm63	0	866438	0	G
1	exm67	0	871159	A	G
1	exm74	0	871213	0	C
1	exm76	0	871228	0	G
1	exm85	0	871276	0	G
1	exm88	0	874456	0	G
1	exm94	0	874501	0	G
1	exm101	0	874673	0	G
1	exm104	0	874714	0	G
1	exm106	0	874762	0	G
1	exm116	0	877556	0	G
1	exm2233917	0	878250	0	A
1	exm145	0	878423	0	G
1	exm151	0	878697	0	G
1	exm158	0	878744	G	C
1	exm174	0	879297	0	G
1	exm1917884	0	879364	A	G
1	exm192	0	879381	A	G
1	exm2275405	0	879439	A	G
1	exm210	0	879481	C	G
1	exm222	0	880160	0	G
1	exm2253572	0	880167	A	G
1	exm233	0	880466	0	A
1	exm241	0	880502	0	G
1	exm246	0	880922	0	G
1	exm248	0	880942	0	A
1	exm249	0	880943	0	G
1	exm255	0	881554	A	G
1	exm2253575	0	881627	A	G
1	exm2233921	0	881784	0	G
1	exm1917942	0	881825	0	G
1	exm268	0	881894	0	G
1	exm269	0	881918	A	G
1	exm284	0	883899	0	A
1	exm289	0	883947	0	G
1	variant.16	0	887521	0	A
1	exm314	0	887799	0	G
1	exm1918034	0	887812	0	C
1	exm323	0	887874	0	G
1	exm328	0	887967	0	G
1	exm332	0	888563	0	G
1	exm340	0	888659	A	G
1	exm348	0	889238	A	G
1	exm352	0	889387	0	A
1	exm355	0	889403	0	A
1	exm360	0	891309	0	G
1	exm369	0	891358	0	C
1	exm371	0	891384	0	G
1	exm372	0	891393	0	G
1	exm382	0	891591	A	G
1	exm383	0	891592	0	G
1	exm395	0	892380	0	G
1	exm396	0	892388	0	G
1	exm1918242	0	892648	0	G
1	exm410	0	894315	0	G
1	exm411	0	894330	A	G
1	exm2264981	0	894573	A	G
1	exm425	0	894610	0	G
1	exm447	0	897009	G	A
1	exm464	0	897285	G	A
1	exm493	0	897849	0	G
1	exm503	0	898153	A	C
1	exm513	0	898247	0	G
1	exm534	0	898542	0	A
1	exm545	0	898782	0	G
1	exm546	0	898787	A	C
1	exm554	0	898869	0	G
1	exm564	0	899489	0	G
1	exm570	0	899537	0	A
1	exm580	0	899789	0	G
1	exm2253593	0	900427	A	G
1	exm596	0	900427	A	G
1	exm603	0	900519	0	A
1	exm611	0	900560	0	A
1	exm1918827	0	901922	A	G
1	exm615	0	901923	A	C
1	exm624	0	902088	A	G
1	exm628	0	902128	A	G
1	exm629	0	902133	0	C
1	exm635	0	902176	0	G
1	rs28391282	0	904165	A	G
1	exm638	0	905723	0	G
1	exm639	0	905729	0	G
1	exm648	0	905901	0	G
1	exm656	0	906067	0	G
1	exm662	0	906100	A	G
1	exm668	0	906132	0	A
1	exm674	0	906298	0	G
1	exm1918903	0	906472	0	G
1	exm684	0	906494	0	G
1	exm687	0	906512	0	G
1	exm694	0	906583	0	G
1	exm697	0	906717	0	G
1	exm714	0	907676	0	T
1	exm717	0	907709	0	G
1	exm725	0	907799	G	A
1	exm727	0	908275	A	G
1	exm1918959	0	908323	A	G
1	exm738	0	908389	A	G
1	exm739	0	908390	0	G
1	exm741	0	908585	0	G
1	exm742	0	908587	0	G
1	exm762	0	908944	0	G
1	exm766	0	909006	0	G
1	exm767	0	909015	G	C
1	exm773	0	909238	C	G
1	exm777	0	909253	A	G
1	exm779	0	909268	0	G
1	exm781	0	909276	0	C
1	exm782	0	909309	G	A
1	exm2253598	0	909320	0	G
1	exm792	0	909381	0	G
1	exm804	0	909846	A	G
1	exm810	0	909888	0	G
1	exm811	0	909917	A	G
1	rs2341354	0	918573	G	A
1	rs9777703	0	928836	G	A
1	rs1891910	0	932457	A	G
1	exm860	0	934735	0	A
1	exm861	0	934770	A	G
1	exm866	0	934801	0	G
1	exm878	0	935085	A	G
1	exm880	0	935089	G	C
1	rs3128117	0	944564	G	A
1	exm897	0	949422	A	G
1	exm904	0	949491	0	G
1	exm905	0	949502	0	G
1	exm912	0	949608	A	G
1	exm925	0	949802	0	G
1	exm928	0	949832	A	G
1	rs3128126	0	962210	G	A
1	exm958	0	970687	0	G
1	exm988	0	976963	G	A
1	exm991	0	977028	A	C
1	exm999	0	977356	0	G
1	exm1002	0	977396	0	G
1	exm1013	0	978628	0	G
1	exm1016	0	978645	0	G
1	exm1019	0	978694	0	G
1	exm1022	0	978747	0	G
1	exm1024	0	978762	A	G
1	exm1029	0	978804	0	G
1	exm1039	0	978974	A	G
1	exm1061	0	979397	A	G
1	exm1062	0	979400	0	G
1	exm1063	0	979491	0	G
1	exm1078	0	979594	0	G
1	exm1079	0	979720	0	G
1	exm1081	0	979748	A	T
1	exm1084	0	980552	0	G
1	exm1085	0	980556	0	G
1	exm1089	0	980595	0	G
1	exm1092	0	980636	A	G
1	exm1101	0	980863	0	G
1	exm1107	0	980903	0	G
1	exm1110	0	981131	G	A
1	exm1957023	0	981139	0	G
1	exm1117	0	981223	A	G
1	exm1123	0	981345	0	G
1	exm1124	0	981353	A	G
1	exm1125	0	981359	0	G
1	exm1127	0	981376	0	G
1	exm1131	0	981394	0	G
1	exm1149	0	981852	A	C
1	exm1160	0	981942	A	C
1	exm1164	0	981996	0	G
1	exm1170	0	982213	C	G
1	exm1176	0	982302	A	C
1	exm1179	0	982722	0	A
1	exm1193	0	982968	0	G
1	exm1194	0	982969	A	G
1	exm1196	0	983005	A	G
1	exm1198	0	983011	A	G
1	exm1957373	0	983040	0	G
1	exm1206	0	983243	A	G
1	exm1210	0	983404	0	G
1	exm1219	0	983506	A	G
1	exm1957454	0	983695	0	G
1	exm1234	0	984280	0	G
1	exm1246	0	984656	0	G
1	exm1247	0	984660	A	G
1	exm1256	0	984723	0	G
1	exm1258	0	984794	0	G
1	exm1957592	0	984947	0	G
1	exm1264	0	984965	0	G
1	exm1265	0	984971	A	G
1	exm1269	0	985038	0	G
1	exm1300	0	985614	0	G
1	exm1312	0	985826	A	G
1	exm1334	0	986165	A	G
1	exm1348	0	986732	A	G
1	exm1957908	0	986963	0	G
1	exm1368	0	986998	0	C
1	exm1381	0	989155	0	G
1	exm1387	0	989207	C	G
1	exm1388	0	989216	0	G
1	exm1389	0	989219	0	G
1	rs2465136	0	990417	G	A
1	rs7526076	0	998395	A	G
1	rs9442372	0	1018704	A	G
1	exm1690136	0	1021285	0	C
1	exm1470	0	1021302	G	A
1	exm1471	0	1021315	0	A
1	exm1475	0	1021386	0	G
1	rs10907178	0	1021583	C	A
1	exm1480	0	1022534	0	G
1	exm1494	0	1025751	0	G
1	exm1507	0	1026913	A	G
1	rs6687776	0	1030565	A	G
1	rs6671356	0	1040026	G	A
1	exm2263810	0	1062638	A	C
1	rs9442373	0	1062638	A	C
1	rs10907182	0	1066403	A	G
1	rs9442385	0	1097335	A	C
1	rs4442317	0	1106784	G	A
1	rs11260542	0	1110019	G	A
1	exm1542	0	1114668	A	G
1	exm1550	0	1115461	A	G
1	exm1551	0	1115464	0	A
1	exm1553	0	1115503	G	A
1	exm1554	0	1115510	A	G
1	exm1556	0	1115548	A	G
1	exm1558	0	1115576	0	G
1	exm1560	0	1115602	0	G
1	exm1565	0	1115674	0	G
1	exm1571	0	1115954	0	G
1	exm1572	0	1115955	0	G
1	exm1580	0	1116182	A	G
1	exm1581	0	1116183	0	G
1	exm1582	0	1116188	0	G
1	exm1583	0	1116189	A	G
1	exm1584	0	1116195	0	G
1	exm1591	0	1117141	A	G
1	exm1592	0	1117159	0	A
1	exm1601	0	1117800	A	G
1	exm1609	0	1118330	0	G
1	exm1626	0	1119361	0	A
1	exm1631	0	1119410	A	G
1	exm1640	0	1120370	C	G
1	exm1641	0	1120377	A	T
1	exm1645	0	1120421	0	G
1	exm1646	0	1120431	A	G
1	exm1649	0	1120488	C	A
1	exm2249617	0	1120489	0	G
1	exm1651	0	1120494	A	G
1	exm1654	0	1120503	A	G
1	rs10907175	0	1130727	C	A
1	rs3819001	0	1138913	G	A
1	exm1677	0	1139062	0	G
1	exm1687	0	1139251	0	G
1	exm1688	0	1139268	0	G
1	exm1691	0	1139277	0	G
1	exm1692	0	1139287	0	G
1	exm1693	0	1139308	A	G
1	exm1695	0	1139320	A	G
1	exm1703	0	1139498	A	G
1	exm1701740	0	1139603	0	G
1	exm1726	0	1140855	0	G
1	exm1730	0	1141765	0	G
1	exm1732	0	1141776	A	G
1	exm1761	0	1147337	A	G
1	exm1769	0	1147462	G	A
1	exm1771	0	1147486	A	G
1	exm1782	0	1148449	0	A
1	exm1789	0	1149105	A	G
1	exm1790	0	1149109	0	G
1	exm1808	0	1152917	A	G
1	exm1812	0	1152971	0	A
1	exm1822	0	1153047	0	G
1	exm1702568	0	1153073	0	G
1	exm1829	0	1153099	0	G
1	exm1832	0	1153129	A	G
1	exm1839	0	1153858	0	G
1	exm2230853	0	1154157	0	G
1	rs3813199	0	1158277	A	G
1	exm1862	0	1158672	A	G
1	1KG_1_1158675	0	1158675	0	D
1	exm1864	0	1159213	0	G
1	rs7515488	0	1163804	A	G
1	exm1872	0	1163881	0	G
1	exm1885	0	1164015	A	C
1	exm1886	0	1164018	0	G
1	exm1890	0	1164065	0	G
1	exm1892	0	1164073	0	G
1	exm1909	0	1168115	A	C
1	exm1924	0	1168511	0	G
1	exm1932	0	1177981	A	G
1	exm1703904	0	1178280	0	G
1	exm1949	0	1178442	0	G
1	exm1952	0	1178482	G	A
1	exm1965	0	1178848	0	G
1	exm1966	0	1178854	G	A
1	exm1968	0	1178883	0	G
1	exm1971	0	1178925	A	G
1	exm1975	0	1179365	0	G
1	exm1987	0	1179619	0	C
1	exm1989	0	1179637	0	G
1	exm1992	0	1179762	0	G
1	exm2001	0	1179816	0	G
1	rs4018608	0	1203938	G	A
1	rs6685064	0	1211292	A	G
1	exm2059	0	1216848	0	G
1	exm2062	0	1219382	G	C
1	exm2063	0	1219401	0	G
1	exm2067	0	1219456	0	C
1	exm2070	0	1220954	A	G
1	exm2081	0	1221459	0	G
1	exm2090	0	1221530	A	G
1	exm2093	0	1221564	A	G
1	exm2097	0	1221613	0	G
1	exm2100	0	1221657	0	G
1	exm2105	0	1222218	0	T
1	exm2106	0	1222220	0	G
1	exm2110	0	1222267	G	C
1	exm2113	0	1222279	0	G
1	exm2129	0	1222519	0	G
1	exm2130	0	1222528	0	A
1	exm2131	0	1222529	0	G
1	exm2135	0	1222596	A	G
1	exm2138	0	1222630	0	G
1	exm2140	0	1222657	A	G
1	exm2144	0	1222895	A	G
1	exm2153	0	1222958	A	G
1	exm2161	0	1223058	A	G
1	exm2166	0	1223122	0	G
1	exm2169	0	1223149	0	G
1	exm2172	0	1223178	0	G
1	exm2182	0	1223376	G	C
1	exm2183	0	1223385	G	C
1	exm2195	0	1225753	A	G
1	exm2206	0	1225899	A	G
1	exm2214	0	1226031	G	A
1	exm2217	0	1226063	A	G
1	exm2225	0	1226312	0	G
1	exm2232	0	1226462	0	A
1	exm2233	0	1226470	A	G
1	exm2239	0	1226512	A	G
1	exm2250	0	1226757	A	G
1	exm2257	0	1226776	A	G
1	exm2258	0	1226777	0	G
1	exm2259	0	1226797	0	C
1	exm2263	0	1226851	A	G
1	exm2266	0	1226862	0	G
1	exm2267	0	1226867	0	G
1	exm2268	0	1226878	0	G
1	exm2270	0	1226889	A	G
1	exm2271	0	1226904	A	G
1	exm2272	0	1226912	A	G
1	rs3737721	0	1227897	G	A
1	exm2290	0	1229225	0	G
1	exm2326	0	1231185	0	G
1	exm2328	0	1231208	A	G
1	exm2330	0	1231245	0	G
1	exm2334	0	1231280	A	T
1	exm2363	0	1233288	0	C
1	exm2370	0	1233490	0	G
1	exm2440	0	1238583	A	G
1	rs12410087	0	1239935	C	A
1	exm2230959	0	1244644	0	G
1	exm2468	0	1244646	0	G
1	exm2497	0	1246013	0	G
1	newrs143765035	0	1246013	0	G
1	exm1706581	0	1246018	0	G
1	exm2498	0	1246022	0	G
1	variant.153	0	1246068	0	C
1	variant.154	0	1246069	0	G
1	exm2510	0	1246319	A	G
1	exm2513	0	1246373	0	G
1	exm2520	0	1246450	0	G
1	newrs140444081	0	1246451	0	G
1	exm2524	0	1246749	0	G
1	exm2539	0	1247454	A	G
1	exm2542	0	1247469	0	G
1	exm2249776	0	1247626	A	G
1	exm2556	0	1247736	0	G
1	exm2562	0	1247820	0	G
1	exm2249777	0	1247826	0	G
1	exm2571	0	1248041	0	G
1	exm2249779	0	1248046	0	G
1	exm2589	0	1248323	0	G
1	exm2590	0	1248329	A	G
1	indel.166	0	1249194	0	D
1	exm2624	0	1250209	0	C
1	exm2230965	0	1250268	0	C
1	variant.168	0	1250794	0	G
1	indel.169	0	1250805	0	D
1	exm2656	0	1254678	0	G
1	exm2249782	0	1254694	A	G
1	exm2659	0	1254777	G	A
1	exm2676	0	1256453	0	G
1	rs3845293	0	1258246	A	C
1	exm2693	0	1262366	0	G
1	exm2695	0	1262635	A	T
1	exm2697	0	1262695	A	G
1	exm1706776	0	1262701	0	G
1	exm2699	0	1262727	0	C
1	exm2713	0	1262886	A	G
1	exm2723	0	1262958	A	G
1	exm2727	0	1262979	A	G
1	exm2732	0	1263085	A	G
1	rs307354	0	1264539	G	C
1	exm2745	0	1266738	A	G
1	exm2755	0	1267040	0	A
1	exm2762	0	1267106	A	G
1	exm2770	0	1267202	0	G
1	exm2774	0	1267253	A	G
1	exm2777	0	1267286	A	G
1	exm2778	0	1267291	G	C
1	exm2784	0	1267483	0	G
1	exm2785	0	1267495	A	G
1	exm2794	0	1267559	G	C
1	exm2803	0	1267651	A	G
1	exm2821	0	1267870	A	G
1	exm2824	0	1267908	0	G
1	exm2829	0	1267953	A	G
1	exm2857	0	1268344	0	A
1	exm2860	0	1268352	A	G
1	exm2861	0	1268362	0	G
1	exm2862	0	1268367	0	G
1	exm2864	0	1268373	0	G
1	exm2866	0	1268388	A	G
1	exm2870	0	1268457	0	C
1	exm2873	0	1268470	A	G
1	exm2874	0	1268482	0	G
1	exm2881	0	1268687	A	G
1	exm2882	0	1268688	0	G
1	exm2883	0	1268701	0	C
1	exm2886	0	1268747	0	G
1	exm2889	0	1268894	0	G
1	exm2892	0	1268954	A	G
1	exm2928	0	1269329	T	A
1	exm2275408	0	1269432	0	C
1	exm2941	0	1269488	A	G
1	exm2942	0	1269503	0	G
1	exm2948	0	1269554	A	G
1	exm2273600	0	1269623	0	C
1	exm2959	0	1269741	0	G
1	exm2984	0	1271808	0	C
1	exm2994	0	1273365	0	A
1	exm3001	0	1273654	0	G
1	exm3055	0	1275659	0	G
1	exm3069	0	1275797	0	C
1	exm3070	0	1275804	0	C
1	exm3071	0	1275824	A	G
1	exm3075	0	1275882	0	G
1	exm3076	0	1275883	0	G
1	exm3083	0	1277091	0	G
1	exm3090	0	1277119	0	G
1	exm3091	0	1277120	0	G
1	exm3098	0	1277183	A	G
1	exm1707125	0	1277184	0	G
1	exm3101	0	1277466	0	G
1	exm3111	0	1277833	A	G
1	rs307380	0	1287127	G	A
1	exm3147	0	1289446	A	G
1	exm3157	0	1289835	0	G
1	exm3158	0	1289863	0	C
1	exm2230998	0	1290163	0	T
1	rs17160669	0	1305561	A	G
1	exm3203	0	1309185	G	A
1	exm3205	0	1309203	0	A
1	exm3211	0	1309405	G	A
1	exm1707755	0	1309567	0	G
1	exm3225	0	1309583	0	G
1	exm3243	0	1322654	A	G
1	exm3246	0	1322667	0	G
1	indel.203	0	1322718	0	I
1	exm3250	0	1322735	0	G
1	exm1707956	0	1322736	A	G
1	exm3253	0	1322744	0	G
1	exm3254	0	1322753	0	G
1	exm3255	0	1322754	0	G
1	exm3257	0	1322765	0	G
1	exm3261	0	1322868	A	G
1	1KG_1_1323216	0	1323216	0	D
1	exm3299	0	1330832	0	G
1	exm3307	0	1333713	G	A
1	exm3317	0	1334475	G	C
1	exm3320	0	1334519	G	C
1	rs1240707	0	1335302	A	G
1	rs1240708	0	1335790	G	A
1	exm3329	0	1337481	0	A
1	exm3332	0	1337539	0	A
1	variant.210	0	1341171	0	G
1	exm3336	0	1341206	0	A
1	exm3350	0	1354515	G	C
1	exm3352	0	1354538	A	G
1	exm3367	0	1354844	A	G
1	exm3369	0	1354920	A	C
1	exm3377	0	1356330	0	C
1	exm3382	0	1361530	A	G
1	exm3388	0	1361736	A	G
1	rs873927	0	1366830	G	A
1	exm3397	0	1372441	A	C
1	exm3418	0	1372690	0	G
1	exm3425	0	1372743	A	G
1	exm3426	0	1372750	0	G
1	exm3429	0	1372773	0	G
1	exm3458	0	1386089	A	G
1	exm3468	0	1387747	A	G
1	rs36044796	0	1388268	A	C
1	exm1709164	0	1391192	0	G
1	exm3489	0	1391208	0	A
1	exm3507	0	1396132	C	A
1	exm3511	0	1396197	A	G
1	exm3518	0	1396296	0	G
1	exm3521	0	1398008	A	G
1	exm3522	0	1398032	G	C
1	exm3532	0	1403788	A	G
1	exm3533	0	1403800	0	G
1	exm1709263	0	1403821	0	G
1	exm3556	0	1412659	A	C
1	exm3630	0	1421538	0	A
1	exm3652	0	1423256	G	A
1	exm2249844	0	1425658	0	G
1	rs819980	0	1425700	G	A
1	exm2275409	0	1425719	0	G
1	exm3678	0	1425726	A	G
1	exm3680	0	1425753	G	A
1	exm3706	0	1430968	0	A
1	exm3707	0	1430971	A	G
1	exm3709	0	1430985	A	G
1	exm2249851	0	1430993	0	G
1	exm3716	0	1431048	0	A
1	exm3718	0	1431060	0	A
1	exm3719	0	1431066	G	A
1	exm3724	0	1431109	A	G
1	exm3726	0	1431159	0	G
1	exm3727	0	1431163	0	G
1	rs6690515	0	1447325	A	G
1	rs6669795	0	1450947	C	A
1	exm3743	0	1451415	0	C
1	exm3851	0	1460671	0	G
1	exm3861	0	1463118	0	A
1	exm3862	0	1463119	0	C
1	exm3863	0	1463157	G	C
1	rs12032637	0	1465382	G	A
1	exm2231095	0	1469372	0	C
1	exm3879	0	1469384	0	G
1	exm3884	0	1469412	A	G
1	exm3889	0	1469427	0	G
1	exm3904	0	1470807	A	G
1	exm3908	0	1471017	0	G
1	rs1571149	0	1474167	A	G
1	exm3923	0	1477537	0	G
1	rs2031709	0	1485984	A	C
1	rs7531530	0	1489670	A	G
1	rs6604983	0	1521595	G	A
1	exm3957	0	1550992	A	C
1	exm3962	0	1551927	A	G
1	exm3966	0	1551952	0	G
1	exm3970	0	1558782	0	G
1	exm3973	0	1558792	A	G
1	exm4002	0	1559297	0	G
1	rs28635343	0	1560103	A	G
1	exm4035	0	1560966	A	G
1	exm4046	0	1562091	0	G
1	exm4067	0	1562576	0	G
1	exm2250001	0	1562786	0	G
1	exm4087	0	1563100	A	G
1	exm4089	0	1563105	A	G
1	exm4090	0	1563109	0	A
1	exm4091	0	1563121	G	A
1	exm4093	0	1563171	0	C
1	exm4107	0	1563492	0	G
1	exm4117	0	1563691	C	A
1	exm4119	0	1563707	0	G
1	exm4134	0	1564064	0	G
1	exm4160	0	1565032	0	G
1	exm4171	0	1565891	0	G
1	rs28464684	0	1566160	A	G
1	exm2250017	0	1572310	0	G
1	exm4276	0	1597351	0	G
1	exm4281	0	1597403	A	G
1	exm4292	0	1601104	A	G
1	exm4294	0	1601170	0	G
1	variant.241	0	1601537	0	G
1	exm4297	0	1603011	0	G
1	indel.242	0	1606983	0	D
1	exm2264793	0	1611995	G	A
1	var_1_1635271	0	1635272	0	I
1	rs909823	0	1647686	A	C
1	var_1_1647780	0	1647780	0	G
1	indel.249	0	1647786	0	I
1	var_1_1647858	0	1647858	0	G
1	exm4399	0	1650787	G	A
1	rs3817856	0	1663831	G	A
1	exm4428	0	1663944	0	G
1	rs2294488	0	1664019	A	G
1	exm2268858	0	1664124	A	G
1	rs7407	0	1684472	A	G
1	exm4494	0	1686024	0	G
1	exm4499	0	1686063	0	G
1	exm4503	0	1686081	A	G
1	exm4504	0	1686087	G	C
1	exm4505	0	1686116	0	G
1	exm4520	0	1688005	0	G
1	exm4521	0	1688096	A	G
1	exm4526	0	1688550	A	G
1	exm1733478	0	1688579	0	C
1	exm4527	0	1688694	0	G
1	exm4538	0	1690544	0	A
1	exm4543	0	1690621	A	G
1	exm4548	0	1691176	0	A
1	exm4550	0	1691199	A	G
1	exm4570	0	1696761	0	G
1	rs6603811	0	1706136	A	G
1	rs12041925	0	1707740	A	C
1	exm2250243	0	1720670	0	G
1	exm4614	0	1756864	0	A
1	rs4648727	0	1776269	C	A
1	rs3855951	0	1804302	G	A
1	rs7525092	0	1810090	G	A
1	rs6603802	0	1812521	A	G
1	rs16824526	0	1818129	C	A
1	rs2247560	0	1846765	A	G
1	rs28710181	0	1847531	A	G
1	exm4638	0	1847886	A	G
1	exm4640	0	1847940	0	G
1	exm4644	0	1847968	A	C
1	exm4645	0	1847979	G	A
1	exm4647	0	1847994	0	G
1	exm4656	0	1848197	C	G
1	exm1741176	0	1848231	0	G
1	exm4660	0	1848287	0	G
1	exm4673	0	1848601	G	A
1	exm4691	0	1849530	G	A
1	exm4696	0	1849727	C	A
1	exm1741224	0	1849792	0	G
1	rs28508199	0	1852484	G	A
1	rs2250833	0	1854321	A	G
1	indel.273	0	1857349	0	I
1	rs2803316	0	1865298	G	A
1	exm4806	0	1887019	A	G
1	exm4808	0	1887049	G	A
1	exm4809	0	1887055	0	G
1	exm4847	0	1887195	A	C
1	exm4861	0	1888057	0	A
1	exm4863	0	1888115	0	A
1	exm4869	0	1888168	0	G
1	exm4871	0	1888193	A	C
1	rs3820011	0	1888193	A	C
1	exm4882	0	1890559	A	G
1	variant.277	0	1890609	0	G
1	exm4889	0	1891441	0	G
1	exm4907	0	1895269	0	G
1	exm4914	0	1896346	0	G
1	exm4915	0	1896379	A	G
1	exm4922	0	1896433	A	G
1	exm4926	0	1896466	A	G
1	exm4928	0	1896494	0	A
1	exm4931	0	1897822	0	C
1	exm4932	0	1897832	0	A
1	exm4936	0	1897889	G	C
1	exm4945	0	1900102	A	G
1	exm4948	0	1900156	A	G
1	exm4951	0	1900186	G	A
1	exm4955	0	1900211	A	G
1	exm4957	0	1900232	G	A
1	rs16824588	0	1900232	G	A
1	exm4965	0	1902129	A	G
1	exm4966	0	1902133	0	C
1	exm4973	0	1902206	0	G
1	exm4974	0	1902225	A	G
1	exm4977	0	1902246	0	G
1	exm4981	0	1903426	A	G
1	exm4984	0	1903469	0	G
1	exm4988	0	1904401	0	G
1	exm4989	0	1904413	G	A
1	exm4990	0	1904424	A	G
1	exm4998	0	1905467	0	A
1	exm5005	0	1905526	0	C
1	exm5009	0	1905557	G	C
1	rs3795283	0	1916587	A	C
1	exm5043	0	1916904	0	G
1	exm5049	0	1918445	0	G
1	exm5052	0	1918475	0	G
1	exm5057	0	1920015	0	G
1	rs6605081	0	1930754	A	G
1	rs6656398	0	1941929	G	A
1	rs13303016	0	1946591	G	A
1	exm2250439	0	1956414	A	G
1	exm1744492	0	1959595	0	G
1	exm5098	0	1959617	0	G
1	exm5099	0	1959698	0	G
1	exm1744497	0	1959730	0	G
1	exm5105	0	1960588	A	G
1	exm5108	0	1960633	A	G
1	exm5130	0	1961512	0	G
1	exm5141	0	1961672	0	G
1	rs2376803	0	1967954	G	A
1	exm5157	0	1986954	A	G
1	rs6605074	0	1992748	A	G
1	rs6663158	0	2004098	A	G
1	rs2803310	0	2017297	G	A
1	rs2459994	0	2024064	A	G
1	rs884080	0	2026749	G	A
1	rs7513222	0	2027901	A	G
1	rs10910030	0	2035684	G	A
1	rs12410859	0	2038732	A	G
1	rs4648807	0	2040898	A	G
1	rs4648808	0	2040936	A	G
1	indel.294	0	2066702	0	I
1	exm-rs425277	0	2069172	A	G
1	exm-rs3753242	0	2069681	A	G
1	rs424079	0	2071340	C	A
1	exm5179	0	2075653	0	G
1	exm5180	0	2075672	0	G
1	exm5184	0	2075740	0	G
1	exm1748820	0	2075748	0	G
1	exm5190	0	2077520	0	G
1	rs2257182	0	2082566	G	A
1	rs262643	0	2100840	A	G
1	exm5240	0	2106723	0	G
1	variant.297	0	2106745	0	G
1	exm5242	0	2106747	0	G
1	indel.298	0	2116849	0	I
1	exm5277	0	2125086	0	C
1	exm5285	0	2125205	0	C
1	exm5287	0	2125275	A	G
1	exm5301	0	2125543	G	A
1	exm5304	0	2129458	A	C
1	exm5306	0	2129498	A	G
1	rs7512482	0	2146966	G	A
1	rs2460000	0	2156362	A	G
1	exm5336	0	2160845	G	A
1	rs263526	0	2173504	G	A
1	rs260513	0	2180524	G	A
1	rs12084736	0	2189580	A	G
1	rs903908	0	2202967	A	G
1	rs10910047	0	2211849	A	G
1	rs2017143	0	2220649	G	A
1	rs884940	0	2223866	A	G
1	exm5368	0	2234791	A	G
1	exm5373	0	2234824	0	G
1	exm5387	0	2235451	0	G
1	exm2232575	0	2235963	0	A
1	rs12082516	0	2251160	G	A
1	exm1764513	0	2252827	0	G
1	exm5434	0	2252937	0	G
1	exm5435	0	2252967	0	G
1	exm5436	0	2252970	A	G
1	exm2232597	0	2252973	0	A
1	exm5439	0	2253010	0	G
1	exm5445	0	2255569	A	G
1	rs2645065	0	2261222	A	C
1	rs903904	0	2263888	A	G
1	exm5454	0	2267935	0	G
1	exm5460	0	2268156	0	G
1	exm1765180	0	2268280	0	A
1	rs2055204	0	2280661	G	A
1	rs7527871	0	2281726	C	A
1	rs10910053	0	2282135	A	G
1	rs4648831	0	2283117	A	G
1	rs2843130	0	2283313	C	G
1	rs2840528	0	2283896	A	G
1	rs2645082	0	2284003	A	G
1	rs3795272	0	2284195	G	A
1	exm5476	0.0124235	2288949	0	G
1	exm1766442	0.0126748	2289030	0	G
1	exm5481	0.0157883	2290034	0	G
1	indel.309	0.0160179	2290108	0	D
1	exm5488	0.0161264	2290143	A	G
1	exm5493	0.0591013	2304000	A	C
1	exm5497	0.0650497	2305918	G	A
1	exm5498	0.065093	2305932	0	A
1	exm5500	0.0651953	2305965	0	A
1	rs2279703	0.0674593	2306695	A	G
1	rs2843160	0.0748622	2309082	C	A
1	exm5515	0.0978212	2316485	0	G
1	exm2232754	0.0978305	2316488	0	G
1	exm5521	0.10025	2317268	0	G
1	exm5537	0.107826	2319711	0	A
1	exm5542	0.10791	2319738	0	G
1	rs3736330	0.130664	2327075	A	G
1	exm2268641	0.132959	2327815	A	G
1	variant.313	0.142691	2330953	0	G
1	exm5594	0.164592	2338015	G	A
1	exm5596	0.164617	2338023	0	G
1	exm5606	0.165237	2338223	G	C
1	exm5612	0.165517	2338313	0	G
1	exm5616	0.165665	2338361	0	A
1	rs2494427	0.16631	2338569	A	G
1	exm5618	0.170463	2339908	0	G
1	exm5631	0.171241	2340159	G	A
1	rs3935659	0.207031	2351699	G	A
1	rs12731309	0.208417	2352146	A	G
1	rs10797423	0.2295	2358944	C	A
1	rs2494436	0.232517	2359917	A	G
1	rs7515934	0.232589	2359940	A	G
1	rs2494641	0.241542	2362827	A	G
1	rs6659405	0.273368	2373089	A	C
1	rs4648845	0.316823	2387101	A	G
1	rs2477686	0.334026	2392648	G	C
1	rs4648636	0.33892	2394226	C	A
1	exm5658	0.381817	2408058	0	G
1	exm5673	0.391701	2411245	A	G
1	exm5674	0.391717	2411250	0	G
1	exm5682	0.392107	2411376	A	G
1	exm5684	0.392914	2411636	0	G
1	exm5691	0.40611	2415891	A	G
1	exm5697	0.406377	2415977	C	G
1	exm5703	0.413934	2418414	0	G
1	rs10910082	0.41555	2418935	G	A
1	exm2250942	0.421294	2420787	0	T
1	exm5742	0.438432	2426313	A	G
1	exm2232890	0.443831	2428054	A	C
1	exm5835	0.467097	2435556	0	G
1	exm5841	0.467662	2435738	A	G
1	exm1771279	0.467727	2435759	A	G
1	exm2277033	0.467727	2435759	A	C
1	exm5844	0.467755	2435768	A	G
1	exm5861	0.468548	2436024	A	C
1	rs1107685	0.47837	2439191	G	A
1	exm2250954	0.482166	2440415	A	G
1	exm5910	0.482166	2440415	A	G
1	exm5918	0.485091	2441358	G	A
1	exm5932	0.490512	2443106	0	G
1	rs2247308	0.497645	2445406	G	A
1	exm5956	0.498985	2445838	0	G
1	exm5974	0.502985	2447128	0	A
1	exm5982	0.510742	2449629	0	C
1	indel.338	0.514169	2450734	0	I
1	exm6004	0.515791	2451257	0	C
1	exm6013	0.517617	2451846	0	G
1	exm6017	0.518864	2452248	0	G
1	exm2277034	0.520402	2452744	0	G
1	exm6031	0.520421	2452750	0	G
1	exm6036	0.521699	2453162	A	G
1	rs2494625	0.526496	2454709	A	G
1	exm6051	0.536734	2458010	0	C
1	exm2250972	0.546987	2461316	0	G
1	rs2495368	0.584023	2473258	G	A
1	exm6077	0.630217	2488153	A	G
1	exm6103	0.639995	2491306	A	G
1	exm6115	0.640287	2491400	A	T
1	exm6121	0.642529	2492123	A	G
1	exm6129	0.645739	2493158	A	G
1	exm6141	0.649374	2494330	A	G
1	rs2234167	0.649374	2494330	A	G
1	rs6667605	0.675579	2502780	A	G
1	exm-rs734999	0.707945	2513216	A	G
1	exm6165	0.7249	2518683	0	G
1	exm6173	0.728907	2519975	A	C
1	exm6175	0.72895	2519989	0	C
1	exm6185	0.730311	2520428	0	C
1	exm6198	0.736654	2522473	0	G
1	exm6209	0.738334	2523015	0	G
1	exm6212	0.738452	2523053	0	G
1	exm6216	0.739566	2523412	A	G
1	exm6217	0.739584	2523418	0	G
1	exm6219	0.739625	2523431	0	C
1	exm6220	0.741715	2524105	0	C
1	exm6222	0.741721	2524107	A	G
1	exm6224	0.741786	2524128	G	A
1	exm6231	0.742304	2524295	0	A
1	exm6234	0.742636	2524402	0	G
1	exm6237	0.745294	2525259	0	G
1	exm6243	0.74552	2525332	0	C
1	exm6253	0.748352	2526245	0	A
1	exm6264	0.749906	2526746	G	A
1	rs3748816	0.749906	2526746	G	A
1	rs2843401	0.754207	2528133	A	G
1	exm6296	0.760521	2530169	0	C
1	indel.358	0.760655	2530212	0	I
1	variant.359	0.760676	2530219	0	G
1	exm6301	0.776735	2535397	G	C
1	exm6305	0.777464	2535632	G	A
1	exm6307	0.777513	2535648	G	C
1	exm6311	0.777727	2535717	0	G
1	exm6317	0.781833	2537041	C	A
1	exm6320	0.783877	2537700	0	G
1	exm6322	0.784026	2537748	0	G
1	exm6325	0.784147	2537787	0	A
1	exm2268642	0.787928	2539006	G	A
1	exm6336	0.793476	2540795	A	G
1	exm6340	0.794524	2541133	A	G
1	exm6343	0.794698	2541189	0	G
1	exm6347	0.794847	2541237	A	G
1	exm6350	0.794943	2541268	0	G
1	exm6351	0.794946	2541269	G	A
1	exm6352	0.799626	2542778	0	G
1	rs10752748	0.8054	2544640	A	G
1	rs12117343	0.827559	2551785	A	G
1	exm-rs3890745	0.833262	2553624	G	A
1	exm6361	0.855542	2560808	0	G
1	exm6362	0.855573	2560818	0	G
1	kgp10938344	0.866884	2564465	A	G
1	rs4648390	1.28837	2700372	A	G
1	rs2377041	1.32855	2713327	A	G
1	rs4648384	1.46282	2756621	A	C
1	rs1456460	1.47908	2761863	A	C
1	rs12409348	1.53236	2779043	A	G
1	rs897636	1.54801	2784092	G	A
1	rs10909793	1.58045	2794551	C	A
1	rs10797342	1.5907	2797856	A	G
1	exm2268859	1.61629	2806107	C	A
1	rs3100865	1.61629	2806107	C	A
1	rs2842910	1.65138	2817421	G	A
1	rs7340016	1.70072	2833332	G	A
1	rs4648432	1.72065	2839757	C	A
1	rs2045331	1.72844	2842270	A	G
1	rs12403214	1.7499	2849190	C	A
1	rs4648441	1.75298	2850181	A	C
1	rs10797368	1.76081	2852707	A	G
1	rs16823228	1.76407	2853759	G	A
1	rs2606418	1.81708	2870850	G	A
1	rs2485945	1.85765	2883932	G	A
1	rs12044030	1.87516	2889577	G	A
1	rs12046158	1.88178	2891713	G	A
1	rs12025260	1.96137	2917377	G	A
1	rs12022429	1.96933	2919942	A	G
1	rs12562637	1.98398	2924666	A	G
1	rs4576609	2.02615	2938265	A	G
1	exm6380	2.02616	2938266	0	G
1	exm6385	2.02656	2938395	A	G
1	exm6394	2.0269	2938506	A	G
1	exm6395	2.0269	2938507	0	A
1	exm6413	2.02781	2938800	0	G
1	exm6419	2.02808	2938887	A	G
1	exm6421	2.0282	2938924	C	A
1	exm6428	2.0284	2938989	A	G
1	exm6439	2.02924	2939260	0	G
1	rs12564513	2.0297	2939409	A	C
1	rs7412983	2.04141	2943183	C	A
1	rs2142569	2.04557	2944527	A	G
1	rs717795	2.12601	2970464	G	A
1	rs760567	2.21905	3000465	A	G
1	rs6695131	2.22048	3000924	G	A
1	rs926244	2.2371	3006283	G	A
1	rs7543737	2.24853	3009969	G	A
1	rs2817168	2.26007	3013690	A	G
1	rs2993493	2.2804	3020246	A	C
1	rs1890336	2.29287	3024265	C	A
1	rs6690373	2.32686	3035227	G	A
1	rs2817178	2.36416	3047252	A	G
1	rs10909882	2.37179	3049713	A	G
1	rs2235176	2.38541	3054106	G	A
1	rs731031	2.44305	3072692	A	G
1	rs2651902	2.44806	3074306	A	G
1	rs2742673	2.46578	3080019	C	A
1	exm-rs2651899	2.47723	3083712	A	G
1	rs7518255	2.48576	3086464	A	G
1	rs2651935	2.48586	3086496	A	G
1	rs2651927	2.53321	3101762	C	A
1	exm6451	2.53627	3102751	A	G
1	rs10752733	2.5421	3104630	A	G
1	rs7539775	2.55612	3109151	G	A
1	exm2260168	2.56393	3111669	A	G
1	rs10909895	2.57017	3113680	G	A
1	rs10909901	2.62461	3131235	A	G
1	rs2817146	2.63145	3133439	A	G
1	rs6424069	2.6736	3147030	G	A
1	rs10909905	2.67629	3147899	A	G
1	rs11807062	2.69285	3153237	C	A
1	rs3002686	2.76999	3178111	A	C
1	rs2455107	2.77634	3180158	C	A
1	rs2455125	2.80378	3189006	A	G
1	rs905135	2.83627	3199484	C	A
1	rs4648377	2.87341	3211458	A	C
1	rs2455144	2.88356	3214732	A	G
1	rs2455137	2.89107	3217151	A	G
1	rs2455135	2.89959	3219901	A	G
1	rs6673393	2.90021	3220101	G	A
1	rs2483266	2.94965	3236041	G	A
1	rs2500271	2.9676	3241829	A	G
1	rs2483274	2.98704	3248098	A	G
1	rs2483279	2.99967	3252169	G	A
1	rs7516150	3.005	3253889	A	G
1	rs7552331	3.00516	3253941	A	G
1	rs882430	3.0212	3259113	A	G
1	rs2483289	3.03695	3264190	A	C
1	rs7524171	3.08388	3279324	A	G
1	exm-rs6658356	3.08676	3280253	A	G
1	rs4648487	3.10243	3285304	A	G
1	rs1538693	3.13241	3294972	G	A
1	exm2263811	3.14118	3297799	C	A
1	rs17399998	3.16356	3305016	A	G
1	rs2493278	3.17203	3307746	A	G
1	rs871822	3.18806	3312914	C	A
1	rs6424074	3.20315	3317780	G	A
1	rs11578011	3.20548	3318532	G	A
1	exm2233195	3.20812	3319384	0	G
1	exm6506	3.21422	3321352	0	G
1	rs2483225	3.22565	3325037	A	G
1	exm6524	3.23468	3327949	0	A
1	exm6534	3.23542	3328187	0	G
1	exm1794873	3.23577	3328298	0	G
1	exm2233200	3.23586	3328327	0	C
1	exm6548	3.23595	3328358	A	G
1	exm6556	3.23622	3328445	A	G
1	exm6558	3.23629	3328467	0	G
1	exm6561	3.23635	3328487	0	G
1	exm6563	3.23656	3328555	0	G
1	exm6570	3.23668	3328593	0	G
1	exm6573	3.23677	3328623	0	G
1	exm6574	3.23684	3328643	0	G
1	exm6576	3.23689	3328659	A	G
1	exm6589	3.23759	3328887	0	A
1	exm6593	3.23778	3328948	0	C
1	exm6603	3.23807	3329042	0	G
1	exm6605	3.2381	3329051	A	G
1	exm6607	3.23812	3329057	0	G
1	exm6628	3.24471	3331183	0	G
1	exm6629	3.24472	3331186	0	G
1	exm2251405	3.24474	3331193	A	G
1	exm6635	3.25482	3334441	0	A
1	exm6665	3.28023	3342635	0	G
1	exm6666	3.2803	3342659	0	G
1	exm2233206	3.28051	3342726	0	G
1	exm6674	3.2807	3342788	0	G
1	exm6686	3.29556	3347578	0	G
1	exm6695	3.29858	3348552	0	G
1	exm6699	3.29882	3348629	T	A
1	rs1537406	3.30998	3352227	A	G
1	rs867814	3.34108	3362256	A	G
1	rs2487670	3.35934	3368143	G	A
1	rs2487680	3.38818	3377442	G	A
1	exm6722	3.39629	3380057	A	G
1	exm6750	3.4262	3389703	0	A
1	exm6752	3.42625	3389718	0	C
1	exm6755	3.42637	3389757	G	A
1	exm6767	3.43123	3391324	0	G
1	exm6771	3.43511	3392574	0	G
1	rs12124163	3.43654	3393037	A	C
1	exm6782	3.44118	3394533	0	G
1	exm6784	3.44121	3394541	T	A
1	exm6790	3.44264	3395002	G	A
1	exm6792	3.44268	3395016	0	G
1	exm6793	3.44269	3395020	0	A
1	exm6804	3.44316	3395171	A	C
1	exm6806	3.44318	3395176	0	G
1	exm2273605	3.44703	3396420	0	G
1	exm6818	3.44717	3396465	0	G
1	exm6824	3.44902	3397062	A	G
1	exm6833	3.48019	3407112	A	G
1	exm2233224	3.48671	3409214	0	G
1	exm6842	3.48689	3409272	A	G
1	exm6847	3.49042	3410410	A	G
1	exm6852	3.49115	3410644	G	A
1	exm6858	3.49205	3410935	A	G
1	exm2251433	3.49207	3410942	A	G
1	exm6861	3.49217	3410973	A	G
1	exm6862	3.49219	3410980	0	A
1	exm6871	3.4924	3411048	0	G
1	exm1796453	3.49685	3412483	0	G
1	exm1796454	3.49711	3412567	0	G
1	exm6888	3.49918	3413233	0	G
1	exm1796486	3.50057	3413684	0	C
1	exm1796505	3.50125	3413902	0	G
1	exm6926	3.50576	3415357	A	G
1	exm2251438	3.50686	3415712	A	G
1	exm6936	3.50829	3416173	0	G
1	exm6940	3.50846	3416227	A	G
1	exm6947	3.50915	3416449	A	C
1	rs7553399	3.50915	3416449	A	C
1	exm6953	3.51151	3417211	A	G
1	exm6954	3.51153	3417218	A	G
1	exm6956	3.51171	3417275	A	G
1	exm6959	3.51255	3417545	G	A
1	exm6963	3.51279	3417622	A	G
1	exm6965	3.51316	3417742	0	G
1	exm6966	3.51317	3417747	0	G
1	exm6967	3.51322	3417762	0	G
1	exm6978	3.5152	3418399	0	G
1	exm6986	3.51539	3418462	A	G
1	exm6998	3.52605	3421897	G	A
1	rs2821008	3.52605	3421897	G	A
1	rs947344	3.53091	3423467	A	G
1	exm7018	3.53374	3424379	0	G
1	exm7020	3.53377	3424388	A	G
1	exm7025	3.53387	3424419	0	G
1	exm7035	3.53641	3425238	0	G
1	exm7042	3.53791	3425722	A	G
1	exm7049	3.53814	3425797	0	G
1	exm7055	3.54042	3426533	0	G
1	exm7076	3.54542	3428144	0	G
1	exm7090	3.54681	3428591	0	G
1	exm7101	3.55469	3431134	0	G
1	exm7102	3.5547	3431138	0	C
1	exm7104	3.5548	3431168	A	G
1	exm7112	3.55501	3431235	C	A
1	exm7117	3.55746	3432025	0	G
1	exm7118	3.55751	3432044	0	G
1	exm7121	3.55762	3432077	0	G
1	exm7124	3.58441	3440718	0	G
1	exm7127	3.58452	3440753	A	G
1	exm7130	3.58465	3440795	0	C
1	exm7131	3.58466	3440796	0	G
1	rs12119711	3.61632	3451005	A	G
1	rs2821060	3.69973	3477902	A	G
1	rs2821054	3.74919	3493850	C	A
1	exm7145	3.75735	3496479	A	G
1	rs10909974	3.76537	3499067	A	G
1	rs2995009	3.77005	3500575	G	A
1	rs4648527	3.79265	3507861	G	A
1	rs6697749	3.80124	3510633	A	C
1	exm7149	3.80528	3511934	G	A
1	exm7155	3.80546	3511994	0	G
1	rs2821017	3.83299	3520871	A	G
1	rs35701577	3.83824	3522561	G	A
1	rs4364818	3.88767	3538501	G	A
1	rs10909990	3.89071	3539481	A	G
1	rs12757620	3.89239	3540024	C	A
1	exm7185	3.89947	3542306	0	G
1	exm7186	3.89949	3542312	0	A
1	indel.400	3.89972	3542386	0	I
1	variant.402	3.89994	3542458	0	G
1	rs16823920	3.90153	3542969	G	A
1	variant.403	3.90493	3544065	0	G
1	exm7204	3.9078	3544991	0	G
1	variant.405	3.90781	3544995	0	A
1	exm7205	3.90799	3545054	0	G
1	rs1128474	3.90972	3545612	G	A
1	exm7240	3.91747	3548110	0	G
1	exm7242	3.91751	3548122	A	G
1	exm7249	3.91774	3548198	A	G
1	exm7253	3.91971	3548832	G	C
1	exm7274	3.92827	3551592	C	G
1	exm7276	3.92831	3551605	0	A
1	exm7281	3.92872	3551737	0	G
1	exm1798684	3.92886	3551783	0	A
1	rs7528494	3.94885	3558228	A	G
1	exm7323	3.96708	3564105	A	G
1	rs2251098	3.97514	3566706	G	A
1	rs10910003	4.00375	3575929	A	G
1	rs2224718	4.00415	3576060	A	G
1	rs1009345	4.03631	3586428	A	G
1	rs3765695	4.03925	3587377	A	C
1	rs3765703	4.05494	3592436	C	A
1	rs3765716	4.08441	3601940	A	G
1	rs3765731	4.11528	3611892	A	G
1	rs12032272	4.1254	3615156	A	G
1	rs3765736	4.12988	3616601	A	G
1	rs6424089	4.16729	3628663	G	A
1	rs3753211	4.17952	3632608	G	A
1	rs3819967	4.18192	3633380	A	G
1	indel.409	4.21407	3643747	0	I
1	exm7380	4.21585	3644322	0	G
1	exm7399	4.22075	3645901	0	G
1	rs1885865	4.22196	3646291	G	A
1	exm7419	4.22747	3648066	0	A
1	rs4648553	4.22999	3648879	G	A
1	exm1799309	4.23192	3649503	0	G
1	exm7442	4.23204	3649542	A	G
1	rs9662633	4.2321	3649562	A	G
1	exm7447	4.23225	3649608	0	A
1	rs12562437	4.23666	3651031	A	G
1	rs10910018	4.23783	3651409	A	G
1	rs12117836	4.25753	3657759	A	G
1	rs2298222	4.26341	3659657	A	G
1	exm7483	4.2927	3669100	0	G
1	exm7485	4.29272	3669106	0	A
1	exm7490	4.29302	3669205	G	C
1	exm2233284	4.29323	3669271	0	G
1	exm7497	4.29326	3669281	A	G
1	exm7501	4.29341	3669329	0	G
1	exm7504	4.29349	3669356	0	G
1	exm7506	4.29351	3669362	0	G
1	exm7509	4.29763	3670691	G	A
1	exm7512	4.2977	3670712	A	G
1	exm7520	4.30179	3672032	0	C
1	exm7522	4.30184	3672048	0	G
1	exm7529	4.30203	3672108	A	G
1	variant.420	4.30577	3673314	0	A
1	newrs150537276	4.30581	3673329	A	C
1	exm2251521	4.31985	3677854	A	G
1	exm7551	4.32009	3677933	G	A
1	exm7554	4.32025	3677983	A	G
1	exm7560	4.32403	3679203	0	G
1	exm2251522	4.32418	3679252	A	G
1	exm7567	4.32555	3679694	0	G
1	exm7574	4.3258	3679775	A	G
1	exm7575	4.32583	3679783	G	A
1	exm7582	4.32627	3679925	0	A
1	exm7586	4.3263	3679934	0	G
1	exm7593	4.32737	3680279	0	G
1	exm7596	4.32754	3680333	A	G
1	exm7598	4.32757	3680345	A	G
1	exm7600	4.32763	3680362	0	G
1	exm7601	4.32764	3680368	0	G
1	exm7602	4.32765	3680369	0	G
1	exm7603	4.32767	3680377	0	G
1	exm7604	4.32769	3680383	0	C
1	rs1181874	4.33292	3682070	C	A
1	exm7610	4.33623	3683137	C	G
1	exm7611	4.3363	3683159	C	A
1	exm7617	4.33864	3683914	T	A
1	exm7623	4.33892	3684005	0	C
1	exm2273606	4.3462	3686350	0	G
1	variant.429	4.34622	3686357	0	A
1	exm7635	4.35148	3688053	C	A
1	exm1799627	4.35154	3688073	0	G
1	exm7645	4.3813	3697669	G	C
1	exm7647	4.38132	3697675	0	C
1	var_1_3698166	4.38284	3698166	0	G
1	variant.434	4.38611	3699220	0	G
1	exm7668	4.39032	3700579	0	T
1	exm7684	4.39917	3703430	0	G
1	exm7692	4.39966	3703589	0	G
1	exm7703	4.40005	3703715	0	G
1	rs12728911	4.41772	3709412	G	A
1	rs7513053	4.41795	3709487	G	A
1	exm7735	4.42853	3712899	0	A
1	rs6662706	4.48962	3732596	C	A
1	exm7758	4.49044	3732862	A	C
1	exm7759	4.49052	3732885	A	G
1	exm7762	4.51178	3739740	A	G
1	exm1800028	4.51179	3739745	0	G
1	variant.436	4.51254	3739988	0	G
1	exm7767	4.51279	3740068	A	G
1	exm1800032	4.51286	3740089	0	G
1	rs12759497	4.51958	3742257	A	G
1	exm7776	4.52175	3742955	A	G
1	variant.437	4.52273	3743271	0	C
1	exm7783	4.52275	3743278	0	A
1	rs6663840	4.52287	3743319	A	G
1	exm7791	4.53095	3745924	A	G
1	rs2275831	4.53095	3745924	A	G
1	exm7796	4.53253	3746432	A	G
1	exm7800	4.53275	3746504	0	A
1	rs6424058	4.53609	3747580	A	G
1	exm7813	4.53623	3747626	0	A
1	exm7818	4.54499	3750449	0	G
1	exm7821	4.54512	3750491	0	G
1	variant.438	4.54821	3751489	0	G
1	exm7833	4.54866	3751634	0	G
1	exm7840	4.55314	3753079	0	G
1	exm7844	4.55332	3753136	T	A
1	exm7845	4.55336	3753150	0	G
1	exm7846	4.55338	3753157	0	G
1	exm7848	4.55354	3753207	G	A
1	exm7850	4.55555	3753856	0	A
1	exm7856	4.55591	3753972	0	G
1	exm7859	4.55613	3754043	A	G
1	variant.443	4.56115	3755660	0	A
1	exm7874	4.56295	3756242	0	G
1	exm7875	4.56296	3756243	A	G
1	exm7876	4.56307	3756281	0	A
1	exm7877	4.56312	3756295	0	G
1	variant.444	4.56326	3756342	0	A
1	rs12744607	4.56763	3757749	A	G
1	exm7891	4.57921	3761485	0	A
1	exm7892	4.57922	3761487	0	G
1	variant.445	4.57939	3761541	0	G
1	exm7894	4.57941	3761547	0	C
1	exm7898	4.58716	3764049	G	A
1	exm7900	4.58743	3764134	0	G
1	exm7901	4.58755	3764173	0	G
1	exm7905	4.59068	3765181	A	G
1	exm7906	4.59069	3765187	0	G
1	exm7907	4.5907	3765188	0	G
1	exm2251546	4.59099	3765282	0	G
1	exm7915	4.60227	3768920	0	G
1	rs4648426	4.6152	3773089	G	A
1	exm7929	4.62217	3775337	0	T
1	exm7930	4.62221	3775348	0	G
1	exm7949	4.64446	3782525	0	G
1	variant.448	4.65074	3784549	0	G
1	indel.451	4.66468	3789042	0	I
1	exm7983	4.66474	3789061	0	A
1	exm7984	4.66481	3789087	G	A
1	rs6668103	4.67796	3793324	G	A
1	exm2233302	4.69903	3800118	0	A
1	exm1800702	4.69952	3800276	0	G
1	exm7994	4.69958	3800297	0	G
1	rs7367066	4.7103	3803755	A	G
1	rs7530189	4.71447	3805098	A	G
1	exm8001	4.71896	3806544	0	G
1	exm8005	4.71911	3806595	0	G
1	variant.453	4.71911	3806595	0	G
1	exm8006	4.71916	3806610	0	C
1	exm8010	4.7192	3806624	0	G
1	rs12073945	4.72028	3806973	G	A
1	indel.454	4.72108	3807230	0	D
1	exm8021	4.72127	3807291	0	A
1	exm8024	4.72134	3807312	0	G
1	exm2273607	4.72144	3807344	C	G
1	exm8030	4.72148	3807359	A	G
1	exm8031	4.72149	3807360	A	G
1	exm8035	4.72171	3807432	0	G
1	exm8036	4.72177	3807450	A	C
1	exm8037	4.72186	3807482	0	C
1	exm8039	4.72194	3807507	C	A
1	variant.455	4.72203	3807537	0	G
1	exm8044	4.7222	3807590	A	G
1	exm8045	4.72221	3807593	C	G
1	rs4446914	4.72459	3808362	A	G
1	exm8055	4.72818	3809520	A	G
1	exm8059	4.72826	3809544	0	G
1	rs11589102	4.76621	3821782	A	G
1	rs10909830	4.76907	3822703	A	G
1	kgp9113347	4.77121	3823395	A	G
1	rs35383955	4.77782	3825525	A	G
1	rs7548668	5.33772	4006060	G	A
1	rs10799181	5.34705	4009071	G	A
1	rs7522140	5.37207	4017137	G	A
1	rs12031275	5.39977	4026068	G	A
1	rs7550609	5.39986	4026098	A	G
1	rs12031557	5.42467	4034097	G	A
1	rs10799224	5.42787	4035129	G	A
1	exm2268644	5.43573	4037665	A	G
1	rs11587331	5.44265	4039896	G	A
1	rs6672877	5.50925	4061370	A	C
1	rs4128222	5.52603	4066781	A	C
1	rs6675979	5.52997	4068052	A	G
1	rs4654601	5.55992	4077707	A	G
1	rs4129100	5.56221	4078448	G	A
1	rs6426436	5.58284	4085098	G	A
1	rs10915659	5.60719	4092949	A	G
1	rs12036953	5.64381	4104757	G	A
1	rs9792946	5.69003	4119662	G	A
1	rs4233258	5.69386	4120898	A	G
1	rs7524800	5.69599	4121584	G	A
1	rs4130940	5.72317	4130348	A	G
1	rs10915428	5.81189	4158955	C	A
1	rs12077262	5.84629	4170048	A	G
1	rs7548756	5.84692	4170249	C	A
1	rs10915434	5.85891	4174116	G	A
1	rs12040805	5.87977	4180842	A	G
1	rs6426389	5.89672	4186309	A	G
1	rs6702633	5.92999	4197035	A	G
1	rs10915445	5.93187	4197642	A	G
1	rs16840838	5.94337	4201349	A	G
1	rs7542208	5.94792	4202818	A	G
1	rs6683453	5.97144	4210402	G	A
1	rs16840866	5.97793	4212493	A	G
1	rs9988443	5.98932	4216165	A	G
1	rs4614226	6.00617	4221599	G	A
1	rs16840873	6.02391	4227320	G	A
1	rs12123330	6.02436	4227464	A	G
1	rs12743431	6.04708	4234792	A	G
1	rs4233264	6.06379	4240178	A	G
1	rs11808641	6.09714	4250933	G	A
1	rs6687268	6.13666	4263677	A	G
1	rs4654512	6.13766	4263997	A	G
1	rs7553814	6.16221	4271915	G	A
1	rs11579829	6.19593	4282786	A	G
1	rs903540	6.20174	4284659	A	G
1	rs10799218	6.21799	4289899	A	G
1	rs6679489	6.28018	4309953	G	A
1	exm-rs966321	6.29647	4315204	A	C
1	rs2101576	6.33502	4327635	A	G
1	rs12087250	6.33638	4328074	A	G
1	rs10915494	6.33763	4328476	A	G
1	rs903541	6.36063	4335893	A	G
1	rs1390136	6.37908	4341843	A	G
1	rs16838549	6.38447	4343581	A	G
1	rs16838560	6.41024	4351888	G	A
1	rs2029490	6.42173	4355593	A	G
1	exm2251770	6.43	4363735	C	A
1	rs693734	6.43	4364226	G	A
1	rs351619	6.43	4368819	G	A
1	rs351615	6.43	4370385	G	A
1	rs10915509	6.43	4375859	C	A
1	rs12408012	6.43	4379687	G	A
1	rs351606	6.43	4384056	A	G
1	rs641473	6.43	4388885	A	G
1	rs625079	6.43	4390289	G	A
1	rs685494	6.43	4397703	A	C
1	rs10799228	6.43	4405998	A	G
1	rs600933	6.43	4409496	G	A
1	rs528291	6.43	4414045	G	A
1	rs1531328	6.43	4418164	A	G
1	rs349393	6.43	4419820	C	A
1	rs75411	6.43	4425414	A	G
1	rs12404619	6.43	4426085	A	G
1	rs12028738	6.43	4431571	A	G
1	rs1845635	6.43	4441089	G	A
1	rs349413	6.43	4444706	C	A
1	rs7418714	6.43	4446996	C	A
1	rs7521665	6.43	4456277	A	G
1	rs349400	6.43	4462460	C	A
1	rs349401	6.43	4463585	C	A
1	rs4654432	6.43	4481215	A	G
1	rs12029910	6.43	4488779	G	A
1	rs6658372	6.43	4488979	G	A
1	rs6678792	6.43	4489398	A	G
1	rs10915535	6.43	4491460	A	C
1	rs1556691	6.4353	4493215	A	G
1	rs1762814	6.44472	4496256	A	G
1	rs12731060	6.45767	4500436	G	A
1	rs12128230	6.46224	4501911	C	A
1	rs780574	6.46313	4502198	A	G
1	rs780593	6.48032	4507743	G	A
1	rs666152	6.51273	4518202	C	A
1	rs12143782	6.56277	4534350	A	G
1	exm2260335	6.58459	4541390	C	A
1	rs705689	6.60912	4549307	C	A
1	rs705690	6.60935	4549380	G	A
1	rs1878052	6.61995	4552802	A	G
1	rs609506	6.63895	4558933	A	G
1	rs582598	6.64834	4561962	A	C
1	rs4654441	6.66245	4566515	G	A
1	rs1018306	6.66446	4567165	G	A
1	rs780568	6.67273	4569834	A	G
1	rs1710424	6.68874	4575001	A	G
1	rs6703696	6.69957	4578495	G	A
1	rs12035830	6.70341	4579733	A	G
1	rs518456	6.71071	4582089	A	C
1	rs241240	6.72378	4586306	C	A
1	rs241239	6.72648	4587177	G	A
1	rs12080165	6.75599	4596700	A	C
1	rs12726510	6.76008	4598021	A	G
1	rs592726	6.76387	4599243	G	A
1	exm-rs241257	6.81215	4614822	G	A
1	rs4654556	6.81372	4615331	G	A
1	rs6685798	6.82277	4618251	A	G
1	rs241264	6.82521	4619038	G	A
1	rs12120353	6.83128	4620996	A	C
1	rs241277	6.85666	4629186	A	C
1	rs241278	6.85735	4629408	G	A
1	rs1541318	6.87461	4634978	G	A
1	rs1157688	6.88015	4636767	A	G
1	rs1024139	6.89297	4640902	G	A
1	rs619364	6.90994	4646379	G	A
1	rs644647	6.91332	4647469	C	A
1	rs10915566	6.91738	4648780	A	G
1	rs1849943	6.91904	4649316	A	G
1	rs537761	6.95961	4662408	A	C
1	rs3896439	6.97902	4668670	A	G
1	rs4654569	7.00035	4675555	A	G
1	rs4654574	7.0133	4679731	G	A
1	rs12029673	7.0268	4684090	G	A
1	rs1107467	7.03031	4685222	A	G
1	rs875807	7.03171	4685672	A	G
1	rs12122754	7.07164	4698559	A	G
1	rs10915575	7.08001	4701258	G	A
1	rs12408160	7.14434	4723046	A	G
1	rs12083131	7.1466	4723818	A	G
1	rs11588149	7.15151	4725496	A	G
1	rs7517857	7.15177	4725585	A	G
1	rs12567266	7.15432	4726454	A	G
1	rs16839422	7.16752	4730964	G	A
1	rs10799256	7.16964	4731689	G	A
1	rs16839451	7.18722	4737693	A	G
1	rs2071990	7.18829	4738058	A	G
1	rs2071995	7.1901	4738678	A	G
1	rs763238	7.20481	4743704	A	G
1	rs10915587	7.2134	4746636	G	A
1	rs6688423	7.27752	4768540	G	A
1	exm8086	7.28775	4772034	A	G
1	exm8107	7.289	4772462	A	T
1	exm8113	7.28921	4772535	A	G
1	exm8119	7.28935	4772582	0	G
1	exm8120	7.28936	4772585	0	A
1	exm8121	7.28946	4772619	0	G
1	exm8123	7.28957	4772658	0	G
1	exm8127	7.28974	4772717	G	A
1	rs3753696	7.30221	4776974	A	G
1	rs3820252	7.3244	4784556	A	G
1	rs242044	7.3319	4787119	A	G
1	rs242050	7.33793	4789179	A	G
1	rs409048	7.38622	4805674	G	A
1	rs368808	7.38829	4806381	G	A
1	rs2802720	7.39631	4809120	A	G
1	rs523141	7.42718	4819667	G	A
1	rs12119789	7.43838	4823492	A	G
1	rs12066439	7.44078	4824311	A	G
1	rs426095	7.45176	4828063	A	G
1	exm8132	7.45732	4829963	G	A
1	rs9426483	7.46007	4830900	A	G
1	rs423285	7.46058	4831076	G	A
1	exm2251963	7.4647	4832482	0	G
1	exm8143	7.4649	4832549	0	G
1	exm1821556	7.4649	4832552	0	G
1	exm8145	7.46495	4832569	0	A
1	rs3766977	7.46767	4833498	A	C
1	rs399377	7.47317	4835375	A	G
1	rs9426506	7.49952	4844376	A	G
1	rs11805709	7.50894	4847594	A	G
1	rs12089516	7.54446	4859727	G	A
1	rs4654607	7.54865	4861160	A	G
1	rs760817	7.55671	4863913	A	G
1	rs10799262	7.58205	4872571	G	A
1	rs2050010	7.60649	4880917	A	C
1	rs2181699	7.62725	4888012	A	C
1	rs10915626	7.6822	4906783	A	G
1	rs6683849	7.68841	4908901	A	G
1	rs7549868	7.6996	4912726	G	A
1	rs6426440	7.70599	4914910	C	A
1	rs10915644	7.74372	4927798	G	A
1	rs10915645	7.74486	4928187	C	A
1	rs7543026	7.79362	4944842	A	G
1	rs6664880	7.81688	4952788	G	A
1	exm2268645	7.82588	4955862	G	A
1	rs6426446	7.82588	4955862	G	A
1	rs6678459	7.86295	4968528	A	G
1	rs12034557	7.87167	4971507	A	G
1	rs11805753	7.87636	4973107	A	G
1	rs10915668	7.87693	4973301	A	G
1	rs12035499	7.89856	4980692	A	G
1	rs942245	7.90094	4981503	A	G
1	rs6666453	7.91827	4987424	C	A
1	rs2898853	7.93226	4992204	G	A
1	rs10915683	7.94392	4996185	G	A
1	rs9286971	7.96534	5003504	G	A
1	rs9426490	7.98846	5011402	A	G
1	rs10915298	7.99109	5012301	A	G
1	rs6656223	8.00146	5015844	G	A
1	rs10799145	8.01714	5021200	C	A
1	rs12754637	8.02335	5023321	A	G
1	rs7535462	8.05362	5033661	A	G
1	rs12757902	8.06084	5036234	A	G
1	rs1563791	8.07678	5043734	C	A
1	rs7365286	8.08408	5047163	A	G
1	rs6683624	8.09374	5051710	A	G
1	rs10158288	8.1146	5061519	G	A
1	rs10915310	8.12883	5068210	G	A
1	rs1870516	8.13751	5072295	A	G
1	rs9286975	8.13921	5073092	A	G
1	rs10799152	8.14041	5073658	C	A
1	rs1459765	8.17104	5088062	A	G
1	rs6693990	8.18459	5094435	A	G
1	rs10915324	8.20412	5103621	G	A
1	rs10915329	8.22641	5114102	A	G
1	rs1563792	8.24928	5124859	G	A
1	rs6603832	8.25499	5127543	A	G
1	rs11590026	8.28195	5140226	A	G
1	rs3128687	8.28422	5141293	C	A
1	rs10915341	8.2869	5142552	C	A
1	rs6680801	8.29224	5145066	A	G
1	rs9803863	8.32157	5158857	G	A
1	rs2242157	8.32541	5160662	A	C
1	rs10733013	8.34242	5168663	A	G
1	exm-rs7513590	8.34678	5170712	G	A
1	rs2611424	8.35393	5174078	A	G
1	rs6671889	8.39353	5192703	A	C
1	rs10492925	8.39921	5195371	G	A
1	rs10799173	8.40475	5197977	G	A
1	rs12121369	8.43058	5210124	A	C
1	rs12027352	8.43316	5211338	G	A
1	rs9439511	8.4486	5218601	A	G
1	rs16840071	8.47137	5229311	A	G
1	rs9286977	8.47982	5233284	A	C
1	rs7547229	8.49455	5240211	A	G
1	rs12043691	8.51206	5248448	A	G
1	rs2722781	8.53073	5257229	A	G
1	rs7528871	8.5347	5259095	A	C
1	rs6603821	8.55332	5267850	G	A
1	rs12140099	8.55848	5270277	G	A
1	rs16840190	8.58495	5282726	A	G
1	rs7546667	8.58514	5282817	A	G
1	rs938962	8.58753	5283942	G	A
1	rs4259664	8.59427	5287108	C	A
1	rs677735	8.61142	5295176	A	G
1	rs2353169	8.61497	5296844	G	A
1	rs586165	8.61718	5297887	A	G
1	rs12066405	8.62705	5302528	A	G
1	rs7534404	8.64136	5309255	A	G
1	rs12135834	8.64223	5309667	A	G
1	rs6703948	8.65027	5313445	A	C
1	rs630153	8.66662	5321139	A	G
1	rs499416	8.6732	5324231	A	G
1	rs536995	8.67707	5326050	A	G
1	rs579467	8.68518	5329865	A	G
1	rs584938	8.69414	5334079	C	A
1	rs4847576	8.69737	5335599	G	A
1	rs17423547	8.70984	5341464	G	A
1	rs12141954	8.71161	5342295	G	A
1	rs557477	8.72049	5346474	A	C
1	exm2252114	8.72194	5347155	A	G
1	rs665471	8.72259	5347457	G	A
1	rs10915406	8.72718	5349616	A	G
1	rs2353174	8.7289	5350428	G	A
1	rs10799191	8.74204	5356607	A	C
1	rs12040942	8.77298	5371159	C	A
1	rs5026665	8.78102	5374940	G	A
1	rs4847569	8.79098	5379624	A	G
1	rs2148211	8.83721	5401364	G	A
1	rs10915416	8.84075	5403031	G	A
1	rs4129058	8.85672	5410542	G	A
1	rs6603835	8.99519	5475663	C	A
1	rs3922826	9.01542	5485177	C	A
1	rs10907211	9.03002	5492043	A	C
1	rs11260694	9.07711	5514194	A	G
1	rs12568815	9.09305	5521691	A	G
1	rs12045091	9.14806	5547562	G	A
1	rs11260698	9.15224	5549525	G	A
1	rs2071959	9.16615	5556067	A	G
1	rs9661310	9.17751	5561412	A	G
1	rs4845816	9.17765	5561478	G	A
1	rs9659669	9.18174	5563399	G	A
1	rs9729649	9.20067	5572304	A	G
1	rs9660967	9.22086	5581798	A	G
1	rs13376005	9.22247	5582558	G	A
1	rs7515958	9.26775	5603850	G	A
1	rs1935762	9.29535	5616830	G	A
1	rs9439613	9.31052	5623965	A	G
1	rs904525	9.33552	5635724	G	A
1	rs6603844	9.34687	5641064	A	G
1	rs1695645	9.3526	5643758	A	G
1	rs10907200	9.35737	5646002	G	A
1	rs707582	9.4122	5671786	G	A
1	rs770718	9.41783	5674434	A	G
1	rs9439603	9.42847	5679441	G	A
1	rs9439587	9.42925	5679808	A	G
1	rs10157819	9.43088	5680572	G	A
1	rs945322	9.43881	5684301	C	A
1	rs6690868	9.475	5701323	G	A
1	rs17028491	9.47974	5703552	A	G
1	rs971816	9.48727	5707091	A	C
1	rs707589	9.49695	5711647	G	A
1	rs707590	9.49947	5712831	G	A
1	exm2252278	9.50916	5717388	G	A
1	exm2260467	9.51724	5721189	G	A
1	rs770721	9.51983	5722405	A	G
1	rs707580	9.52522	5724940	G	A
1	rs770702	9.5677	5744921	G	A
1	rs770705	9.57251	5747184	C	A
1	rs770693	9.61115	5765353	G	A
1	rs2649078	9.61636	5767805	G	A
1	rs1414380	9.6314	5774876	A	G
1	rs2244632	9.64377	5780697	G	A
1	rs2842258	9.66461	5790498	G	A
1	rs2649063	9.68403	5799631	G	A
1	rs11260682	9.69673	5805605	G	A
1	rs12076190	9.74656	5829039	G	A
1	rs4129514	9.75201	5831601	A	G
1	rs4845818	9.81474	5861105	A	G
1	rs9308476	9.85591	5880466	C	A
1	rs1890191	9.8701	5887140	A	G
1	rs1698976	9.89913	5900795	A	G
1	rs1765719	9.91005	5905929	C	A
1	rs11121600	9.94219	5921042	A	C
1	exm8155	9.94726	5923427	A	T
1	exm8162	9.94851	5924017	0	G
1	exm8163	9.94859	5924056	0	G
1	exm1844615	9.94863	5924071	0	G
1	exm8173	9.9495	5924483	G	A
1	exm8175	9.94953	5924495	0	G
1	exm8180	9.94963	5924543	0	G
1	exm8194	9.95125	5925304	A	G
1	rs1287634	9.95139	5925371	A	G
1	exm8197	9.9538	5926503	A	G
1	exm8201	9.95521	5927169	A	G
1	exm8202	9.95661	5927827	0	G
1	exm8208	9.95686	5927943	A	G
1	exm8212	9.96832	5933335	A	G
1	exm2275415	9.96838	5933360	A	G
1	exm2252388	9.96843	5933384	G	C
1	exm8213	9.96843	5933384	G	C
1	exm8217	9.97097	5934581	0	G
1	exm8218	9.97099	5934587	0	G
1	exm8224	9.97112	5934652	0	A
1	exm8230	9.97126	5934716	0	G
1	exm8235	9.97176	5934950	0	G
1	exm8236	9.97189	5935013	0	G
1	exm8243	9.97195	5935039	0	G
1	exm8245	9.972	5935064	G	A
1	exm8251	9.97208	5935102	A	G
1	exm8258	9.97217	5935144	0	G
1	exm8261	9.9722	5935159	0	G
1	exm8262	9.97221	5935162	T	A
1	exm8263	9.97645	5937158	0	G
1	exm1844859	9.97666	5937254	0	G
1	exm8271	9.97673	5937289	G	A
1	exm8272	9.97679	5937317	0	A
1	exm8283	9.98298	5940228	0	C
1	exm8285	9.98301	5940243	A	G
1	exm8286	9.98303	5940254	0	G
1	exm8288	9.98306	5940266	0	G
1	rs12735231	9.9962	5946443	A	G
1	exm8291	9.99817	5947373	0	G
1	exm8304	9.99845	5947504	0	G
1	exm8307	9.9985	5947525	0	T
1	exm8310	10.0058	5950939	A	G
1	exm8313	10.0058	5950975	A	G
1	exm1844957	10.0059	5950982	A	G
1	exm8314	10.0059	5951002	0	G
1	exm8315	10.0059	5951013	A	G
1	exm8318	10.006	5951029	0	G
1	rs12401883	10.0199	5957601	A	G
1	rs2134551	10.029	5961870	G	A
1	exm8320	10.035	5964678	0	T
1	exm8323	10.0352	5964769	0	A
1	exm8333	10.0353	5964854	0	G
1	exm2252398	10.0364	5965372	0	A
1	exm8340	10.0366	5965427	0	G
1	exm8342	10.0366	5965440	0	A
1	exm8344	10.0366	5965455	A	G
1	exm8348	10.0367	5965494	A	G
1	exm8352	10.0373	5965750	0	C
1	exm8359	10.0374	5965833	A	G
1	exm8370	10.0447	5969237	0	G
1	rs962662	10.0644	5978510	A	G
1	rs7549324	10.0719	5982044	A	G
1	rs7535806	10.0742	5983114	A	G
1	exm8383	10.0957	5993223	0	G
1	indel.486	10.0957	5993238	0	I
1	exm1845084	10.0959	5993313	0	A
1	exm8390	10.096	5993383	0	A
1	exm2252413	10.1529	6007194	A	C
1	exm8393	10.1533	6007259	A	G
1	exm8396	10.1588	6008178	0	G
1	exm8409	10.1593	6008269	0	G
1	exm8411	10.186	6012770	A	T
1	exm8414	10.1868	6012895	0	G
1	exm8420	10.2727	6027365	0	G
1	exm8421	10.2729	6027409	0	A
1	variant.488	10.2833	6029157	0	G
1	rs11120934	10.3335	6037603	G	A
1	exm8434	10.3378	6038338	0	A
1	exm8438	10.3379	6038352	0	G
1	exm8441	10.3384	6038433	0	G
1	variant.490	10.3846	6046217	0	G
1	exm8446	10.3849	6046264	A	G
1	rs806111	10.4286	6053630	A	C
1	rs546526	10.531	6070870	A	G
1	rs1295107	10.5816	6079392	A	G
1	rs1295094	10.6754	6095199	A	G
1	exm8453	10.7077	6100645	0	G
1	exm8467	10.7735	6111721	A	G
1	exm8468	10.7737	6111757	A	G
1	rs3789553	10.8059	6117171	G	A
1	rs4908752	10.8528	6125084	A	C
1	rs1883771	10.8812	6129864	G	A
1	exm8480	10.9727	6145272	0	A
1	exm8487	10.9862	6147540	0	G
1	rs2273042	10.9956	6149122	A	G
1	exm2264794	11.0217	6153525	G	A
1	exm8535	11.0446	6157383	0	G
1	exm8543	11.0517	6158569	G	A
1	rs3810993	11.0755	6162583	G	A
1	exm8579	11.1304	6171835	A	G
1	exm8582	11.1308	6171893	0	A
1	exm8587	11.1329	6172260	0	A
1	exm8588	11.133	6172266	0	C
1	rs2785581	11.1664	6177898	A	G
1	exm8597	11.1859	6181177	0	C
1	exm8598	11.1861	6181215	0	G
1	exm8602	11.1863	6181252	0	G
1	exm8609	11.1884	6181605	A	C
1	rs2843495	11.1927	6182321	G	A
1	rs2843494	11.2022	6183926	G	A
1	exm8644	11.214	6185909	0	A
1	exm8659	11.2317	6188904	A	G
1	rs9434662	11.2395	6190215	A	G
1	exm8677	11.2484	6191706	0	A
1	rs2250358	11.279	6196869	G	A
1	exm8725	11.3128	6202556	0	G
1	exm8730	11.3133	6202647	0	A
1	exm8731	11.3207	6203883	0	G
1	exm8747	11.3223	6204150	0	C
1	rs12067480	11.3294	6205349	A	G
1	exm8755	11.3352	6206323	0	G
1	exm8757	11.3355	6206387	C	G
1	exm8760	11.3358	6206422	0	C
1	exm8768	11.3385	6206877	0	C
1	exm8769	11.3385	6206882	0	G
1	rs1883606	11.3405	6207217	G	A
1	exm8774	11.3509	6208966	0	A
1	exm8811	11.3741	6214876	0	G
1	exm1850770	11.3754	6215695	0	G
1	exm8817	11.3754	6215713	A	G
1	rs9434741	11.3787	6217859	G	A
1	rs747393	11.385	6221975	G	A
1	rs4908863	11.4234	6247066	A	G
1	rs4908864	11.4483	6263354	G	A
1	exm8903	11.457	6269069	A	C
1	exm8937	11.4599	6270963	A	G
1	exm8938	11.4599	6270964	0	G
1	exm8940	11.4601	6271096	0	G
1	exm8946	11.4603	6271178	A	G
1	exm8949	11.4616	6272028	0	G
1	exm8951	11.4616	6272063	0	G
1	exm8952	11.4616	6272065	0	C
1	exm8955	11.4616	6272078	A	G
1	exm8957	11.4617	6272090	0	G
1	exm8962	11.462	6272342	0	G
1	exm8964	11.4621	6272364	0	G
1	exm1853088	11.4627	6272793	0	G
1	exm8982	11.4634	6273207	A	G
1	exm8990	11.4713	6278414	G	A
1	exm8992	11.4713	6278425	A	G
1	exm8994	11.4727	6279316	A	G
1	exm8997	11.4728	6279370	C	G
1	exm8999	11.4728	6279383	C	G
1	indel.514	11.4729	6279448	0	I
1	exm9016	11.4946	6293647	G	A
1	exm9017	11.4947	6293674	0	T
1	variant.516	11.4966	6294941	0	G
1	exm9019	11.4967	6295019	0	T
1	exm9031	11.5112	6304454	G	A
1	exm9036	11.5114	6304618	0	G
1	exm9051	11.5129	6305557	G	A
1	exm9066	11.5205	6310562	C	G
1	exm9070	11.5206	6310624	A	G
1	exm9071	11.5206	6310639	A	G
1	exm9104	11.5256	6313887	0	G
1	exm9114	11.5257	6313951	0	G
1	exm9115	11.5257	6313963	0	G
1	exm9137	11.5269	6314743	A	G
1	exm9138	11.5269	6314748	A	G
1	rs4908543	11.5319	6317983	A	G
1	exm1857120	11.5421	6324673	0	G
1	rs3789500	11.5841	6352084	A	G
1	rs17029372	11.5984	6361437	C	A
1	exm2252586	11.6246	6378607	0	G
1	exm9186	11.6246	6378607	0	G
1	rs6577570	11.6379	6387276	A	G
1	rs742505	11.6697	6408060	A	G
1	exm2233698	11.6724	6409810	0	C
1	rs3827718	11.6742	6411024	A	G
1	rs7515832	11.6852	6418218	C	A
1	exm9222	11.689	6420661	0	C
1	rs4582826	11.7515	6461530	G	A
1	rs17026985	11.7569	6465054	A	G
1	rs11485227	11.7706	6474008	G	A
1	exm9255	11.7788	6479372	0	G
1	exm9256	11.7789	6479393	0	A
1	exm9274	11.7879	6485305	A	T
1	exm9279	11.7925	6488328	A	G
1	rs2103673	11.8018	6494399	G	A
1	rs10864548	11.8131	6501796	A	G
1	exm9324	11.8174	6504575	0	G
1	exm9327	11.8174	6504598	0	G
1	exm9330	11.8175	6504619	A	G
1	exm9339	11.8176	6504736	0	G
1	exm9346	11.8193	6505796	A	G
1	exm9395	11.8368	6517262	0	G
1	exm9406	11.8412	6520127	0	G
1	exm9437	11.8444	6522218	C	G
1	exm9445	11.8452	6522724	0	G
1	exm9447	11.8455	6522961	A	G
1	exm9452	11.8458	6523155	0	G
1	exm9459	11.8479	6524501	G	A
1	exm9480	11.8491	6525267	0	C
1	exm9484	11.8495	6525565	A	G
1	exm9487	11.8496	6525592	A	G
1	exm9506	11.8533	6528069	C	G
1	exm9513	11.8536	6528219	0	G
1	exm9518	11.8537	6528302	G	A
1	exm9523	11.8538	6528371	A	G
1	exm9525	11.8539	6528468	A	G
1	exm1860664	11.8551	6529187	A	G
1	exm9556	11.8557	6529605	0	A
1	exm9570	11.8569	6530372	A	G
1	exm9571	11.8569	6530391	0	G
1	exm9576	11.8573	6530645	0	A
1	exm2273609	11.8577	6530940	0	G
1	exm9585	11.858	6531124	G	A
1	exm9590	11.8587	6531589	A	G
1	exm9606	11.8604	6532648	A	G
1	exm9608	11.8604	6532673	A	G
1	exm9611	11.861	6533102	A	G
1	exm9620	11.8612	6533207	0	G
1	exm9626	11.8615	6533393	G	C
1	exm9630	11.8626	6534132	0	G
1	exm9632	11.8627	6534155	A	G
1	exm9634	11.8627	6534182	0	A
1	exm9636	11.8628	6534226	G	A
1	exm1860833	11.8633	6534600	0	A
1	exm9643	11.8634	6534643	0	G
1	exm9646	11.8642	6535149	0	A
1	exm9654	11.8656	6536057	A	G
1	exm9655	11.8656	6536076	0	G
1	rs2986739	11.8839	6548056	G	A
1	exm2268861	11.8875	6550376	A	G
1	exm2233725	11.8877	6550505	A	G
1	exm9669	11.897	6556585	A	G
1	rs4908554	11.915	6568387	G	A
1	rs3935435	11.9208	6572175	A	G
1	rs4243830	11.9295	6577871	G	A
1	rs1010584	11.9326	6579843	G	A
1	exm9686	11.9419	6585940	A	G
1	exm9702	11.9467	6589087	0	G
1	newrs146978611	11.9522	6592659	0	G
1	exm9726	11.9523	6592718	A	G
1	exm2233730	11.9524	6592800	0	A
1	rs4908909	11.9619	6599041	G	A
1	exm9742	11.9664	6601932	0	G
1	exm1863117	11.9714	6605226	0	C
1	exm9750	11.9782	6609659	0	G
1	exm9755	11.9794	6610478	0	G
1	exm9758	11.9794	6610486	0	G
1	exm9772	11.9853	6614303	0	G
1	exm9783	11.9856	6614526	G	A
1	exm9786	11.9856	6614535	G	A
1	exm9788	11.987	6615444	A	G
1	exm9789	11.9871	6615467	0	G
1	exm9790	11.9871	6615469	C	G
1	rs12565181	11.9948	6620545	A	G
1	exm9800	12	6631106	A	G
1	exm9802	12	6631121	0	G
1	exm9805	12	6631153	A	C
1	exm9806	12	6631157	G	A
1	exm-rs11587438	12	6631431	G	A
1	exm9821	12	6634731	0	G
1	exm9822	12	6634733	0	G
1	exm9823	12	6634764	G	A
1	exm9831	12	6634901	C	A
1	exm9833	12	6634973	0	G
1	exm9848	12	6635231	A	G
1	exm9849	12	6635235	A	G
1	exm9850	12	6635259	G	C
1	exm9851	12	6635294	C	G
1	exm9852	12	6635306	A	G
1	exm9853	12	6635309	0	C
1	indel.549	12	6635346	0	I
1	exm9860	12	6635420	0	C
1	exm9863	12	6635448	A	G
1	exm9872	12	6636610	0	G
1	exm9874	12	6636622	G	A
1	exm9875	12	6636662	G	A
1	exm9880	12	6636684	0	C
1	exm1863306	12	6637055	0	G
1	exm9881	12	6637056	A	G
1	exm9889	12	6638779	A	G
1	exm9897	12	6638869	0	G
1	exm9899	12	6638925	A	G
1	exm9900	12	6638926	A	G
1	exm9901	12	6638949	0	A
1	exm9904	12	6638995	A	G
1	exm9907	12	6639073	A	G
1	exm9912	12	6639150	0	G
1	exm9917	12	6639184	A	G
1	exm1863319	12	6639343	0	G
1	exm9923	12	6639369	0	G
1	exm9928	12	6639411	0	A
1	exm9930	12	6639436	0	G
1	exm9933	12	6639525	0	G
1	exm9934	12	6639538	0	A
1	exm9952	12	6641060	0	G
1	exm9962	12	6641300	G	A
1	exm9965	12	6641348	A	G
1	variant.558	12	6647283	0	G
1	exm1863358	12	6648196	0	A
1	exm10030	12	6649228	C	A
1	exm2233733	12	6653499	0	G
1	exm10054	12	6653606	0	G
1	exm2233734	12	6653687	0	G
1	exm10068	12	6655595	0	G
1	exm10076	12	6659186	A	C
1	exm2233736	12	6659316	0	C
1	exm10083	12	6659326	0	A
1	exm10084	12	6659353	0	G
1	exm10091	12	6659437	0	G
1	exm10104	12	6662057	A	G
1	exm10157	12	6680083	G	A
1	exm10158	12	6680100	0	A
1	exm10186	12	6688578	0	C
1	exm10188	12	6688639	A	G
1	exm10190	12	6688680	A	G
1	exm10192	12	6688740	A	G
1	variant.571	12	6690413	0	G
1	exm10202	12	6692464	0	G
1	exm10212	12	6692932	0	A
1	exm10224	12	6694099	C	A
1	exm10227	12	6694119	A	G
1	rs12727844	12	6694207	G	A
1	rs1043681	12	6695123	G	A
1	exm10253	12	6695754	0	G
1	exm10276	12	6697530	0	A
1	exm10282	12	6698390	A	G
1	exm10286	12	6700035	0	G
1	exm10303	12	6705875	0	A
1	exm10307	12	6705944	A	G
1	exm10309	12	6705986	0	G
1	exm10310	12	6706030	0	G
1	variant.579	12	6711072	0	G
1	rs2235564	12	6713114	A	G
1	rs6659873	12	6723806	C	A
1	rs11122115	12	6725427	A	G
1	1KG_1_6727802	12	6727802	0	D
1	rs201151	12	6732424	A	G
1	exm10343	12	6741027	0	A
1	exm10345	12	6761808	0	A
1	rs277679	12.0051	6783548	G	A
1	rs11122122	12.0086	6790946	G	A
1	rs447558	12.0107	6795230	A	G
1	rs2134318	12.0121	6798102	A	G
1	exm2252762	12.02	6814758	A	G
1	rs277665	12.02	6814758	A	G
1	rs378930	12.0257	6826467	A	G
1	rs391674	12.0283	6832052	A	G
1	rs11122144	12.0301	6835761	A	G
1	rs17029864	12.0433	6863342	A	G
1	rs589178	12.047	6870942	A	G
1	rs659459	12.0484	6873932	G	A
1	exm10350	12.0515	6880304	0	A
1	rs12058103	12.0626	6903599	G	A
1	rs6688732	12.0752	6929760	A	G
[truncated: 540,585 more rows]
