# Supplementary material for: Race Does Not Predict Melanocyte Heterogeneous Responses to Dermal Fibroblast-Derived Mediators
Source: PLoS One. 2015 Sep 29;10(9):e0139135. doi: 10.1371/journal.pone.0139135 (PMC4587942; doi:10.1371/journal.pone.0139135)
Supplement: S1 Table — The complete results are included as a supplemental dataset that can be accessed using PLINK v.1.9 and R v.3.0.2. (ZIP) [file pone.0139135.s001.zip › plos_melano.fam]

614 109873 0 0 1 -9
615 109874 0 0 1 -9
616 109875 0 0 1 -9
617 109876 0 0 1 -9
619 109879 0 0 1 -9
624 112602 0 0 1 -9
