# Supplementary material for: Race Does Not Predict Melanocyte Heterogeneous Responses to Dermal Fibroblast-Derived Mediators
Source: PLoS One. 2015 Sep 29;10(9):e0139135. doi: 10.1371/journal.pone.0139135 (PMC4587942; doi:10.1371/journal.pone.0139135)
Supplement: S1 Table — The complete results are included as a supplemental dataset that can be accessed using PLINK v.1.9 and R v.3.0.2. (ZIP) [file pone.0139135.s001.zip › Sample ID Key.txt]

FID	IID	Sample Name
617	109876	AA1
615	109874	AA2
619	109879	AA3
624	112602	C1
614	109873	C2
616	109875	C3
