# Supplementary material for: Race Does Not Predict Melanocyte Heterogeneous Responses to Dermal Fibroblast-Derived Mediators
Source: PLoS One. 2015 Sep 29;10(9):e0139135. doi: 10.1371/journal.pone.0139135 (PMC4587942; doi:10.1371/journal.pone.0139135)
Supplement: S2 Table — This table summarizes the SNPs that are included in Illumina Bead Chip. (XLSX) [file pone.0139135.s002.xlsx]

## Sheet: Mediator Ligand SNPs
Fibroblast Derived Mediator	Receptor / Ligand of Interest	HumanCoreExome Name	rsID (or Genearray ID)	Alleles	Transcript(s)	Chromosome	Position	Exon Mutation?	Type
DKK1	KREMEN1	rs134609	rs134609	[T/C]	NM_032045,NM_001039570	22	29475583	Silent,Silent
DKK1	KREMEN1	rs134651	rs134651	[A/G]	NM_032045,NM_001039570	22	29485708	Silent,Silent
DKK1	KREMEN1	exm1597583	rs73390888	[C/G]	NM_032045,NM_001039570	22	29490381	EXON	Missense_G78A,Missense_G78A
DKK1	KREMEN1	rs5752866	rs5752866	[A/G]	NM_032045,NM_001039570	22	29498118	Silent,Silent
DKK1	KREMEN1	rs126077	rs126077	[A/G]	NM_032045,NM_001039570	22	29502728	Silent,Silent
DKK1	KREMEN1	exm-rs134678	rs134678	[T/C]	NM_032045,NM_001039570	22	29503955	Silent,Silent
DKK1	KREMEN1	rs5752867	rs5752867	[A/G]	NM_032045,NM_001039570	22	29513729	Silent,Silent
DKK1	KREMEN1	exm1597589	rs200023748	[A/G]	NM_032045,NM_001039570	22	29517453	EXON	Missense_R154Q,Missense_R154Q
DKK1	KREMEN1	exm1597590	rs61751700	[T/G]	NM_032045,NM_001039570	22	29517463	EXON	Missense_R157S,Missense_R157S
DKK1	KREMEN1	exm1597591	rs201894409	[T/G]	NM_032045,NM_001039570	22	29521270	EXON	Missense_G166V,Missense_G166V
DKK1	KREMEN1	exm1597594	rs200972285	[A/G]	NM_032045,NM_001039570	22	29521314	EXON	Missense_G181R,Missense_G181R
DKK1	KREMEN1	rs5997443	rs5997443	[T/C]	NM_032045,NM_001039570	22	29521631	Silent,Silent
DKK1	KREMEN1	rs132274	rs132274	[T/C]	NM_032045,NM_001039570	22	29525126	Silent,Silent
DKK1	KREMEN1	exm1597603	rs61752343	[T/C]	NM_032045,NM_001039570	22	29533437	EXON	Missense_R247W,Missense_R247W
DKK1	KREMEN1	exm1597604	rs201849592	[T/C]	NM_032045,NM_001039570	22	29533495	EXON	Missense_S266L,Missense_S266L
DKK1	KREMEN1	exm1597608	rs146915661	[A/G]	NM_032045,NM_001039570	22	29533536	EXON	Missense_V280I,Missense_V280I
DKK1	KREMEN1	exm1597610	rs34920087	[G/C]	NM_032045,NM_001039570	22	29533572	EXON	Missense_L292V,Missense_L292V
DKK1	KREMEN1	exm1597614	rs78986506	[A/G]	NM_032045,NM_001039570	22	29533602	EXON	Missense_I302V,Missense_I302V
DKK1	KREMEN1	exm1597618	rs16987136	[A/G]	NM_032045,NM_001039570	22	29534621	EXON	Missense_E325G,Missense_E325G
DKK1	KREMEN1	variant.71353	rs370119108	[T/C]	NM_032045,NM_001039570	22	29534632	EXON	Nonsense_Q329X,Nonsense_Q329X
DKK1	KREMEN1	exm1597620	rs142876972	[A/G]	NM_032045,NM_001039570	22	29534635	EXON	Missense_E330K,Missense_E330K
DKK1	KREMEN1	exm1597621	rs199891700	[A/G]	NM_032045,NM_001039570	22	29534644	EXON	Missense_A333T,Missense_A333T
DKK1	KREMEN1	exm1597624	rs201316832	[A/G]	NM_032045,NM_001039570	22	29534701	EXON	Missense_A352T,Missense_A352T
DKK1	KREMEN1	exm1597626	rs199671662	[T/G]	NM_032045,NM_001039570	22	29534713	EXON	Missense_S356A,Missense_S356A
DKK1	KREMEN1	exm1597634	rs73393075	[A/G]	NM_032045,NM_001039570	22	29537940	EXON	Missense_R423H,Missense_R406H
DKK1	KREMEN1	rs730517	rs730517	[T/G]	NM_032045	22	29550379	Silent
DKK1	KREMEN2	exm1209488	rs62032326	[A/C]	NM_001253726,NM_024507,NM_001253725,NM_172229	16	3014990	EXON	Missense_S75R,Missense_S75R,Missense_S75R,Missense_S75R
DKK1	KREMEN2	exm1209489	rs62032327	[C/G]	NM_001253726,NM_024507,NM_001253725,NM_172229	16	3014999	EXON	Missense_H78Q,Missense_H78Q,Missense_H78Q,Missense_H78Q
DKK1	KREMEN2	exm1209490	rs141238126	[A/G]	NM_001253726,NM_024507,NM_001253725,NM_172229	16	3016151	EXON	Missense_G94S,Missense_G94S,Missense_G94S,Missense_G94S
DKK1	KREMEN2	exm1209527	rs201657950	[T/A]	NM_001253726,NM_024507,NM_001253725,NM_172229	16	3017949	EXON	Synonymous_G400G,Missense_V413D,Missense_V374D,Synonymous_G439G
DKK1	KREMEN2	exm1855108	rs199819672	[A/G]	NM_001253726,NM_024507,NM_001253725,NM_172229	16	3017966	EXON	Missense_R406Q,Missense_G419S,Missense_G380S,Missense_R445Q
DKK1	KREMEN2	exm1209529	rs199874007	[T/C]	NM_001253726,NM_024507,NM_001253725,NM_172229	16	3017970	EXON	Synonymous_P407P,Missense_L420P,Missense_L381P,Synonymous_P446P
DKK1	LRP5	rs634008	rs634008	[T/C]	NM_002335	11	68094741	Silent
DKK1	LRP5	rs314779	rs314779	[T/G]	NM_002335	11	68097826	Silent
DKK1	LRP5	exm934900	rs78219242	[A/G]	NM_002335	11	68115486	EXON	Missense_K88R
DKK1	LRP5	exm934903	rs143433231	[T/C]	NM_002335	11	68115513	EXON	Missense_A97V
DKK1	LRP5	rs312783	rs312783	[T/C]	NM_002335	11	68118563	Silent
DKK1	LRP5	rs312786	rs312786	[T/G]	NM_002335	11	68119977	Silent
DKK1	LRP5	exm934921	rs183377804	[T/G]	NM_002335	11	68125162	EXON	Missense_R178L
DKK1	LRP5	rs7112824	rs7112824	[T/C]	NM_002335	11	68135890	Silent
DKK1	LRP5	rs11826287	rs11826287	[T/C]	NM_002335	11	68146661	Silent
DKK1	LRP5	exm934952	rs201320326	[T/C]	NM_002335	11	68153967	EXON	Missense_A400V
DKK1	LRP5	exm934956	rs199686378	[T/C]	NM_002335	11	68153994	EXON	Missense_T409M
DKK1	LRP5	exm934980	rs150771999	[A/G]	NM_002335	11	68157432	EXON	Missense_N499S
DKK1	LRP5	rs3781590	rs3781590	[A/G]	NM_002335	11	68159152	Silent
DKK1	LRP5	exm1732888	rs200800275	[T/C]	NM_002335	11	68171166	EXON	Synonymous_V600V
DKK1	LRP5	exm935010	rs4988321	[A/G]	NM_002335	11	68174189	EXON	Missense_V667M
DKK1	LRP5	variant.19780	rs202064462	[T/C]	NM_002335	11	68174286	Silent
DKK1	LRP5	exm935025	rs149241739	[T/A]	NM_002335	11	68177472	EXON	Missense_M728L
DKK1	LRP5	exm935032	rs148550774	[T/C]	NM_002335	11	68177524	EXON	Missense_A745V
DKK1	LRP5	exm935039	rs144983823	[T/C]	NM_002335	11	68178909	EXON	Missense_I775T
DKK1	LRP5	exm2250203	exm2250204	[T/G]	NM_002335	11	68181248	EXON	Synonymous_L865L
DKK1	LRP5	exm935071	exm935072	[T/C]	NM_002335	11	68181480	EXON	Missense_P943S
DKK1	LRP5	rs314750	rs314750	[A/G]	NM_002335	11	68182028	Silent
DKK1	LRP5	exm935072	rs201018263	[A/G]	NM_002335	11	68183797	EXON	Synonymous_P943P
DKK1	LRP5	exm935077	rs147758521	[A/G]	NM_002335	11	68183984	EXON	Missense_D1006N
DKK1	LRP5	rs1784235	rs1784235	[T/C]	NM_002335	11	68185500	Silent
DKK1	LRP5	exm935083	rs61889560	[A/G]	NM_002335	11	68191036	EXON	Missense_R1036Q
DKK1	LRP5	exm-rs599083	rs599083	[T/G]	NM_002335	11	68192346	Silent
DKK1	LRP5	exm935089	rs140852936	[C/G]	NM_002335	11	68192612	EXON	Missense_I1093M
DKK1	LRP5	exm1732933	rs80358317	[A/G]	NM_002335	11	68192694	EXON	Missense_N1121D
DKK1	LRP5	exm935100	rs143396225	[T/C]	NM_002335	11	68192736	EXON	Missense_R1135C
DKK1	LRP5	exm935105	rs200389686	[T/A]	NM_002335	11	68193464	EXON	Missense_L1149Q
DKK1	LRP5	exm935122	rs201530801	[C/G]	NM_002335	11	68201099	EXON	Missense_A1265P
DKK1	LRP5	exm935143	rs3736228	[T/C]	NM_002335	11	68201295	EXON	Missense_A1330V
DKK1	LRP5	exm935150	rs142001526	[A/G]	NM_002335	11	68204372	EXON	Missense_N1339S
DKK1	LRP5	exm935158	rs80358320	[T/G]	NM_002335	11	68204437	EXON	Missense_C1361G
DKK1	LRP5	exm935166	rs113315676	[A/G]	NM_002335	11	68205997	EXON	Missense_V1399I
DKK1	LRP5	exm935173	rs145750689	[A/G]	NM_002335	11	68206058	EXON	Missense_N1419S
DKK1	LRP5	exm935197	rs201475647	[T/C]	NM_002335	11	68213926	EXON	Missense_P1504L
DKK1	LRP5	exm935198	rs200624778	[T/C]	NM_002335	11	68213980	EXON	Missense_P1522L
DKK1	LRP5	exm935199	rs1127291	[T/C]	NM_002335	11	68213989	EXON	Missense_A1525V
DKK1	LRP5	exm935200	rs80291963	[T/C]	NM_002335	11	68213995	EXON	Missense_P1527L
DKK1	LRP5	exm935206	rs141407040	[T/C]	NM_002335	11	68216309	EXON	Missense_T1540M
DKK1	LRP5	exm935208	rs150862227	[C/G]	NM_002335	11	68216312	EXON	Missense_T1541R
DKK1	LRP5	exm935211	rs147618989	[T/G]	NM_002335	11	68216333	EXON	Missense_C1548F
DKK1	LRP6	rs2160525	rs2160525	[A/G]	NM_002336	12	12270290	EXON	Silent
DKK1	LRP6	exm985450	rs138127286	[A/G]	NM_002336	12	12277521	EXON	Missense_P1509S
DKK1	LRP6	exm985455	rs144175121	[A/G]	NM_002336	12	12278243	EXON	Missense_T1479I
DKK1	LRP6	rs4477532	rs4477532	[A/G]	NM_002336	12	12279361	Silent
DKK1	LRP6	exm985462	rs142833219	[T/C]	NM_002336	12	12279699	EXON	Missense_Y1413C
DKK1	LRP6	exm985465	rs34815107	[T/C]	NM_002336	12	12279735	EXON	Missense_R1401H
DKK1	LRP6	exm985468	rs139480047	[A/C]	NM_002336	12	12279793	EXON	Missense_V1382F
DKK1	LRP6	exm985469	rs149660386	[T/C]	NM_002336	12	12279831	EXON	Missense_Q1369R
DKK1	LRP6	exm985471	rs145431655	[G/C]	NM_002336	12	12283736	EXON	Missense_K1354N
DKK1	LRP6	variant.23335	variant.23336	[T/C]	NM_002336	12	12291258	Silent
DKK1	LRP6	exm985493	rs145672862	[T/G]	NM_002336	12	12291339	EXON	Missense_E1176A
DKK1	LRP6	exm985501	rs140962861	[A/G]	NM_002336	12	12291460	EXON	Missense_R1136W
DKK1	LRP6	rs718403	rs718403	[A/G]	NM_002336	12	12296956	Silent
DKK1	LRP6	exm985508	rs142845287	[T/C]	NM_002336	12	12300309	EXON	Missense_D1130N
DKK1	LRP6	exm985517	rs2302685	[T/C]	NM_002336	12	12301898	EXON	Missense_V1062I
DKK1	LRP6	exm985519	rs140182370	[T/C]	NM_002336	12	12301952	EXON	Missense_D1044N
DKK1	LRP6	variant.23336	rs371176930	[A/C]	NM_002336	12	12303765	Silent
DKK1	LRP6	var_12_12303832	var_12_12303833	[A/G]	NM_002336	12	12303832	EXON	Nonsense_Q978X
DKK1	LRP6	exm2250655	rs34143723	[A/G]	NM_002336	12	12303899	EXON	Synonymous_P955P
DKK1	LRP6	exm985530	rs34143723	[A/G]	NM_002336	12	12303899	EXON	Synonymous_P955P
DKK1	LRP6	exm985536	rs141458215	[T/C]	NM_002336	12	12311955	EXON	Missense_T867A
DKK1	LRP6	exm985541	exm985542	[G/C]	NM_002336	12	12312728	EXON	Missense_S817C
DKK1	LRP6	rs16907786	rs16907786	[A/G]	NM_002336	12	12314602	Silent
DKK1	LRP6	exm985549	rs149258721	[T/C]	NM_002336	12	12315203	EXON	Missense_D735N
DKK1	LRP6	1KG_12_12315260	rs148592779	[I/D]	NM_002336	12	12315260	EXON
DKK1	LRP6	indel.23340	indel.23341	[I/D]	NM_002336	12	12317273	EXON
DKK1	LRP6	exm985562	rs146407496	[T/C]	NM_002336	12	12317389	EXON	Missense_M624V
DKK1	LRP6	rs7310868	rs7310868	[T/C]	NM_002336	12	12317820	Silent
DKK1	LRP6	exm985569	rs139800650	[T/C]	NM_002336	12	12318150	EXON	Missense_G542D
DKK1	LRP6	exm985574	rs7975614	[T/C]	NM_002336	12	12332842	EXON	Missense_V483I
DKK1	LRP6	rs7975614	rs7975614	[T/C]	NM_002336	12	12332842	EXON	Missense_V483I
DKK1	LRP6	exm985576	rs147651260	[A/G]	NM_002336	12	12332853	EXON	Missense_S479F
DKK1	LRP6	exm1757293	rs200373003	[A/G]	NM_002336	12	12334098	EXON	Missense_Y418H
DKK1	LRP6	exm985586	rs148238873	[A/G]	NM_002336	12	12334194	EXON	Missense_R386C
DKK1	LRP6	exm985589	rs141212743	[T/C]	NM_002336	12	12334271	EXON	Missense_R360H
DKK1	LRP6	exm985591	exm985592	[T/C]	NM_002336	12	12334341	EXON	Missense_T337A
DKK1	LRP6	rs2417086	rs2417086	[A/G]	NM_002336	12	12350113	Silent
DKK1	LRP6	rs1181332	rs1181332	[A/G]	NM_002336	12	12361919	Silent
DKK1	LRP6	rs7973583	rs7973583	[A/G]	NM_002336	12	12372787	Silent
DKK1	LRP6	exm985608	rs17848270	[T/A]	NM_002336	12	12397266	EXON	Missense_S127T
DKK1	LRP6	exm985609	rs200659161	[T/C]	NM_002336	12	12397292	EXON	Missense_R118Q
DKK1	LRP6	exm985612	rs201813872	[T/C]	NM_002336	12	12397428	EXON	Missense_E73K
DKK1	LRP6	exm985616	rs138911001	[T/C]	NM_002336	12	12397532	EXON	Missense_N38S
DKK1	LRP6	rs12425946	rs12425946	[A/G]	NM_002336	12	12410964	Silent
EMMPRIN	BSG	variant.51141	rs751481576	[A/G]	NM_198591,NM_198590	19	571579	EXON	Missense_R11K,Silent
EMMPRIN	BSG	exm1396150	rs201850688	[G/C]	NM_198591,NM_198590,NM_198589,NM_001728	19	572671	EXON	Silent,Silent,Missense_L13V,Missense_L13V
EMMPRIN	BSG	exm1396151	rs11551906	[A/G]	NM_198591,NM_198590,NM_198589,NM_001728	19	572680	EXON	Silent,Silent,Missense_T16A,Missense_T16A
EMMPRIN	BSG	exm1396152	rs144824657	[T/G]	NM_198591,NM_198590,NM_198589,NM_001728	19	577782	EXON	Silent,Silent,Silent,Missense_V26F
EMMPRIN	BSG	exm1396158	rs138950962	[A/G]	NM_198591,NM_198590,NM_198589,NM_001728	19	577845	EXON	Silent,Silent,Silent,Missense_V47M
EMMPRIN	BSG	exm1396177	rs201403607	[A/G]	NM_198591,NM_198590,NM_198589,NM_001728	19	578106	EXON	Silent,Silent,Silent,Missense_V134M
EMMPRIN	BSG	exm1396186	rs150791055	[T/C]	NM_198591,NM_198590,NM_198589,NM_001728	19	579506	EXON	Silent,Silent,Missense_T25I,Missense_T141I
EMMPRIN	BSG	rs1803202	rs1803202	[T/C]	NM_198591,NM_198590,NM_198589,NM_001728	19	579627	EXON	Silent,Silent,Synonymous_D65D,Synonymous_D181D
EMMPRIN	BSG	exm1953398	rs202113312	[G/C]	NM_198591,NM_198590,NM_198589,NM_001728	19	580389	EXON	Missense_D15H,Silent,Missense_D79H,Missense_D195H
EMMPRIN	BSG	exm1953448	rs199564958	[A/G]	NM_198591,NM_198590,NM_198589,NM_001728	19	580750	EXON	Missense_A74T,Missense_A45T,Missense_A138T,Missense_A254T
EMMPRIN	BSG	exm1396232	rs139776734	[A/G]	NM_198591,NM_198590,NM_198589,NM_001728	19	581568	EXON	Missense_R169Q,Missense_R140Q,Missense_R233Q,Missense_R349Q
EMMPRIN	BSG	exm1953542	rs202082105	[A/G]	NM_198591,NM_198590,NM_198589,NM_001728	19	581582	EXON	Missense_V174I,Missense_V145I,Missense_V238I,Missense_V354I
EMMPRIN	BSG	exm1953590	rs112152563	[T/C]	NM_198591,NM_198590,NM_198589,NM_001728	19	582310	EXON	Synonymous_D178D,Synonymous_D149D,Synonymous_D242D,Synonymous_D358D
EMMPRIN	BSG	exm1396239	rs146784114	[A/G]	NM_198591,NM_198590,NM_198589,NM_001728	19	582314	EXON	Missense_A180T,Missense_A151T,Missense_A244T,Missense_A360T
EMMPRIN	BSG	rs2072309	rs2072309	[A/G]	NM_198591,NM_198590,NM_198589,NM_001728	19	582505	Silent,Silent,Silent,Silent
EMMPRIN	BSG	rs8637	rs8637	[A/G]	NM_198591,NM_198590,NM_198589,NM_001728	19	582775	EXON	Silent,Silent,Silent,Silent
EMMPRIN	BSG	rs8259	rs8259	[T/A]	NM_198591,NM_198590,NM_198589,NM_001728	19	582927	EXON	Silent,Silent,Silent,Silent
IGFBP	IGF1	rs6218	rs6218	[A/G]	NM_000618,NM_001111284,NM_001111283	12	102793633	EXON	Silent,Silent,Silent
IGFBP	IGF1	exm-rs5742692	rs5742692	[A/G]	NM_000618,NM_001111284,NM_001111283	12	102799598	Silent,Silent,Silent
IGFBP	IGF1	rs978458	rs978458	[T/C]	NM_000618,NM_001111284,NM_001111283	12	102802239	Silent,Silent,Silent
IGFBP	IGF1	exm1030791	rs151098426	[T/C]	NM_000618,NM_001111284,NM_001111283,NM_001111285	12	102813337	EXON	Missense_A118T,Missense_A102T,Missense_A118T,Missense_A118T
IGFBP	IGF1	exm1030792	rs17884626	[T/C]	NM_000618,NM_001111284,NM_001111283,NM_001111285	12	102813346	EXON	Missense_A115T,Missense_A99T,Missense_A115T,Missense_A115T
IGFBP	IGF1	rs5742671	rs5742671	[A/G]	NM_000618,NM_001111284,NM_001111283,NM_001111285	12	102815758	Silent,Silent,Silent,Silent
IGFBP	IGF1	rs4764884	rs4764884	[T/C]	NM_000618,NM_001111284,NM_001111283,NM_001111285	12	102819599	Silent,Silent,Silent,Silent
IGFBP	IGF1	rs5742632	rs5742632	[A/G]	NM_000618,NM_001111284,NM_001111283,NM_001111285	12	102856474	Silent,Silent,Silent,Silent
IGFBP	IGF2	exm878010	rs61732764	[T/C]	NR_003512,NM_001127598,NM_001007139,NM_000612	11	2154293	EXON	Silent,Missense_R212H,Missense_R156H,Missense_R156H
IGFBP	IGF2	exm878032	rs142012621	[A/G]	NR_003512,NM_001127598,NM_001007139,NM_000612	11	2156695	EXON	Silent,Missense_S76L,Missense_S20L,Missense_S20L
IGFBP	IGF2	exm878042	rs149483638	[T/C]	NR_003512,NM_001127598,NM_001007139	11	2161530	Silent,Silent,Silent
IGFBP	IGF2	rs1003484	rs1003484	[A/G]	NR_003512,NM_001007139,NR_028043,NR_028044	11	2167618	EXON	Silent,Silent,Silent,Silent
IGFBP	IGF2	exm878082	rs10770125	[A/G]	NR_003512,NM_001007139,NR_028043,NR_028044,NM_001042376	11	2169014	EXON	Silent,Silent,Silent,Silent,Missense_L144P
IGFBP	IGF2	rs3741211	rs3741211	[A/G]	NR_003512,NM_001007139,NR_028043,NR_028044,NM_001042376	11	2169110	EXON	Silent,Silent,Silent,Silent,Silent
IGFBP	IGF2	exm-rs3741208	rs3741208	[A/G]	NR_003512,NM_001007139,NR_028043,NR_028044,NM_001042376	11	2169774	EXON	Silent,Silent,Silent,Silent,Silent
IGFBP	IGF2	rs3741206	rs3741206	[T/C]	NR_003512,NM_001007139,NR_028043,NR_028044,NM_001042376	11	2169864	EXON	Silent,Silent,Silent,Silent,Silent
IGFBP	IGF2	exm-rs1004446	rs1004446	[A/G]	NR_003512,NM_001007139,NM_001042376	11	2170143	Silent,Silent,Silent
IGFBP	IGF2	variant.15855	variant.15856	[A/C]	NR_003512,NM_001007139,NM_001042376	11	2170356	EXON	Silent,Silent,Missense_R136M
IGFBP	IGF2	exm878087	rs199684370	[T/G]	NR_003512,NM_001007139,NM_001042376	11	2170359	EXON	Silent,Silent,Missense_Y135S
IGFBP	IGF2	exm878090	rs202124833	[T/C]	NR_003512,NM_001007139,NM_001042376	11	2170443	EXON	Silent,Silent,Missense_R107Q
IGFBP	IGF2	exm2249764	exm2249765	[T/C]	NR_003512,NM_001007139,NM_001042376	11	2170457	EXON	Silent,Silent,Synonymous_S102S
IGFBP	IGF2	exm878098	rs200726543	[G/C]	NR_003512,NM_001007139,NM_001042376	11	2170548	EXON	Silent,Silent,Missense_T72R
IGFBP	IGFALS	exm1203566	rs143070371	[T/C]	NM_004970,NM_001146006,NR_027389	16	1840711	EXON	Missense_D570N,Missense_D608N,Silent
IGFBP	IGFALS	exm1203567	rs200313587	[A/G]	NM_004970,NM_001146006,NR_027389	16	1840741	EXON	Missense_R560C,Missense_R598C,Silent
IGFBP	IGFALS	exm1203570	rs9282731	[A/G]	NM_004970,NM_001146006,NR_027389	16	1840777	EXON	Missense_R548W,Missense_R586W,Silent
IGFBP	IGFALS	exm1203573	rs141460735	[T/C]	NM_004970,NM_001146006,NR_027389	16	1840903	EXON	Missense_G506R,Missense_G544R,Silent
IGFBP	IGFALS	exm1203574	rs9282730	[A/G]	NM_004970,NM_001146006,NR_027389	16	1840927	EXON	Missense_P498S,Missense_P536S,Silent
IGFBP	IGFALS	exm1203575	rs200380381	[T/C]	NM_004970,NM_001146006,NR_027389	16	1840941	EXON	Missense_R493H,Missense_R531H,Silent
IGFBP	IGFALS	exm1203582	rs149707428	[C/G]	NM_004970,NM_001146006,NR_027389	16	1841062	EXON	Missense_L453V,Missense_L491V,Silent
IGFBP	IGFALS	exm1203583	rs202078372	[T/C]	NM_004970,NM_001146006,NR_027389	16	1841064	EXON	Missense_R452H,Missense_R490H,Silent
IGFBP	IGFALS	exm1203586	rs199573954	[G/C]	NM_004970,NM_001146006,NR_027389	16	1841149	EXON	Missense_G424R,Missense_G462R,Silent
IGFBP	IGFALS	exm1203587	rs200564045	[T/C]	NM_004970,NM_001146006,NR_027389	16	1841152	EXON	Missense_V423M,Missense_V461M,Silent
IGFBP	IGFALS	exm1203594	rs147555919	[T/C]	NM_004970,NM_001146006,NR_027389	16	1841271	EXON	Missense_R383Q,Missense_R421Q,Silent
IGFBP	IGFALS	exm1203602	rs142108380	[T/C]	NM_004970,NM_001146006,NR_027389	16	1841389	EXON	Missense_T344A,Missense_T382A,Silent
IGFBP	IGFALS	exm1203607	rs201622145	[T/C]	NM_004970,NM_001146006,NR_027389	16	1841496	EXON	Missense_R308H,Missense_R346H,Silent
IGFBP	IGFALS	exm2224293	rs34297640	[A/G]	NM_004970,NM_001146006,NR_027389	16	1841499	EXON	Missense_P307L,Missense_P345L,Silent
IGFBP	IGFALS	exm1203609	rs35706152	[A/G]	NM_004970,NM_001146006,NR_027389	16	1841559	EXON	Missense_P287L,Missense_P325L,Silent
IGFBP	IGFALS	exm1203620	rs141404750	[A/G]	NM_004970,NM_001146006,NR_027389	16	1841668	EXON	Missense_R251C,Missense_R289C,Silent
IGFBP	IGFALS	exm1848635	rs184411457	[A/T]	NM_004970,NM_001146006,NR_027389	16	1841826	EXON	Missense_E198V,Missense_E236V,Silent
IGFBP	IGFALS	exm1203632	rs199977317	[T/C]	NM_004970,NM_001146006,NR_027389	16	1841949	EXON	Missense_R157H,Missense_R195H,Silent
IGFBP	IGFALS	exm1203637	rs148103448	[A/G]	NM_004970,NM_001146006,NR_027389	16	1841979	EXON	Missense_A147V,Missense_A185V,Silent
IGFBP	IGFALS	exm1203643	rs35947557	[A/G]	NM_004970,NM_001146006,NR_027389	16	1842130	EXON	Missense_L97F,Missense_L135F,Silent
IGFBP	IGFALS	exm1203646	rs147229137	[A/G]	NM_004970,NM_001146006,NR_027389	16	1842159	EXON	Missense_S87L,Missense_S125L,Silent
IGFBP	IGFALS	rs3751893	rs3751893	[A/G]	NM_004970,NM_001146006,NR_027389	16	1842209	EXON	Synonymous_D70D,Synonymous_D108D,Silent
IGFBP	IGFALS	exm1203652	rs202244110	[C/G]	NM_004970,NM_001146006,NR_027389	16	1842211	EXON	Missense_D70H,Missense_D108H,Silent
IGFBP	IGFALS	exm1203655	rs148420189	[T/C]	NM_004970,NM_001146006,NR_027389	16	1842232	EXON	Missense_R63G,Missense_R101G,Silent
IGFBP	IGFALS	exm2274796	rs200293805	[A/G]	NM_004970,NM_001146006,NR_027389	16	1842261	EXON	Missense_A53V,Missense_A91V,Silent
IGFBP	IGFALS	exm1203668	rs34680334	[A/G]	NM_004970,NM_001146006,NR_027389	16	1842454	EXON	Silent,Missense_H27Y,Silent
IGFBP	IGFALS	exm2224297	exm2224298	[A/G]	NM_004970,NM_001146006,NR_027389	16	1842516	EXON	Silent,Missense_A6V,Silent
IL17A	IL17RA	rs2241042	rs2241042	[A/C]	NM_014339	22	17567699	Silent
IL17A	IL17RA	exm1582941	rs143008696	[T/C]	NM_014339	22	17577965	EXON	Missense_T51M
IL17A	IL17RA	exm2235222	exm2235223	[T/C]	NM_014339	22	17577975	EXON	Synonymous_N54N
IL17A	IL17RA	exm1582950	rs201996921	[A/G]	NM_014339	22	17578770	EXON	Missense_A83T
IL17A	IL17RA	exm1582953	rs147495146	[A/G]	NM_014339	22	17578800	EXON	Missense_V93M
IL17A	IL17RA	exm1582956	rs201128237	[T/C]	NM_014339	22	17578835	Silent
IL17A	IL17RA	exm1582960	rs145378071	[T/C]	NM_014339	22	17581248	EXON	Missense_R143C
IL17A	IL17RA	exm1582962	rs142199303	[C/G]	NM_014339	22	17581286	EXON	Missense_Q155H
IL17A	IL17RA	exm1582969	rs151220068	[T/C]	NM_014339	22	17582916	EXON	Missense_T194M
IL17A	IL17RA	exm1582972	rs140367455	[A/G]	NM_014339	22	17583083	EXON	Missense_R218H
IL17A	IL17RA	exm1997555	rs186541010	[T/G]	NM_014339	22	17583085	EXON	Missense_V219L
IL17A	IL17RA	exm1582974	rs144085995	[G/C]	NM_014339	22	17583106	EXON	Missense_E226Q
IL17A	IL17RA	exm1582981	rs199569526	[C/G]	NM_014339	22	17584390	EXON	Missense_P257A
IL17A	IL17RA	exm1997559	rs180787596	[T/C]	NM_014339	22	17585658	EXON	Missense_H297Y
IL17A	IL17RA	rs2241046	rs2241046	[T/C]	NM_014339	22	17586471	Silent
IL17A	IL17RA	exm1997562	rs41321447	[A/G]	NM_014339	22	17586491	EXON	Synonymous_P314P
IL17A	IL17RA	exm1582995	rs140221307	[T/C]	NM_014339	22	17586757	EXON	Missense_W320R
IL17A	IL17RA	exm1582998	rs138404135	[A/G]	NM_014339	22	17586805	EXON	Missense_V336I
IL17A	IL17RA	exm1583002	rs143897670	[C/G]	NM_014339	22	17588617	EXON	Missense_G349A
IL17A	IL17RA	exm1583006	rs139716919	[T/C]	NM_014339	22	17588657	EXON	Synonymous_T362T
IL17A	IL17RA	exm1583007	rs149771513	[A/G]	NM_014339	22	17588658	EXON	Missense_D363N
IL17A	IL17RA	exm1583010	rs879577	[T/C]	NM_014339	22	17589209	EXON	Missense_A367V
IL17A	IL17RA	exm1583015	rs146478431	[T/G]	NM_014339	22	17589283	EXON	Missense_V392L
IL17A	IL17RA	exm1583018	rs151166583	[T/C]	NM_014339	22	17589341	EXON	Missense_A411V
IL17A	IL17RA	exm1583028	rs138446583	[A/G]	NM_014339	22	17589521	EXON	Missense_H471R
IL17A	IL17RA	rs879575	rs879575	[T/C]	NM_014339	22	17589567	EXON	Synonymous_I486I
IL17A	IL17RA	exm1583034	rs41529049	[T/C]	NM_014339	22	17589602	EXON	Missense_T498I
IL17A	IL17RA	exm1583042	rs12484684	[A/C]	NM_014339	22	17589794	EXON	Missense_P562Q
IL17A	IL17RA	exm1583046	rs41432148	[G/C]	NM_014339	22	17589856	EXON	Missense_D583H
IL17A	IL17RA	exm1583048	rs28376631	[A/G]	NM_014339	22	17589928	EXON	Missense_E607K
IL17A	IL17RA	exm1583054	rs200201810	[A/C]	NM_014339	22	17589971	EXON	Missense_A621E
IL17A	IL17RA	exm1583083	exm1583084	[G/C]	NM_014339	22	17590582	EXON	Missense_A825P
IL17A	IL17RA	exm1583086	rs200804430	[T/C]	NM_014339	22	17590607	EXON	Missense_L833P
IL17A	IL17RA	rs738034	rs738034	[A/G]	NM_014339	22	17594915	EXON	Silent
IL8	CXCR2	exm264482	rs139809702	[T/G]	NM_001168298,NM_001557	2	218999541	EXON	Missense_M6R,Missense_M6R
IL8	CXCR2	exm264486	rs75759064	[A/G]	NM_001168298,NM_001557	2	218999633	EXON	Missense_A37T,Missense_A37T
IL8	CXCR2	indel.65378	indel.65379	[D/I]	NM_001168298,NM_001557	2	218999677	EXON
IL8	CXCR2	exm264499	rs55799208	[A/G]	NM_001168298,NM_001557	2	218999982	EXON	Missense_R153H,Missense_R153H
IL8	CXCR2	exm264504	rs200413041	[A/C]	NM_001168298,NM_001557	2	219000108	EXON	Missense_A195D,Missense_A195D
IL8	CXCR2	exm264515	rs10201766	[T/C]	NM_001168298,NM_001557	2	219000230	EXON	Missense_R236C,Missense_R236C
IL8	CXCR2	exm264517	rs61733608	[A/G]	NM_001168298,NM_001557	2	219000245	EXON	Missense_A241T,Missense_A241T
IL8	CXCR2	exm264519	rs61733609	[A/G]	NM_001168298,NM_001557	2	219000267	EXON	Missense_R248Q,Missense_R248Q
IL8	CXCR2	exm264526	rs200726461	[T/C]	NM_001168298,NM_001557	2	219000389	EXON	Missense_R289C,Missense_R289C
IL8	CXCR2	exm264529	rs2228413	[A/G]	NM_001168298,NM_001557	2	219000405	EXON	Missense_R294Q,Missense_R294Q
IL8	CXCR2	exm264533	rs199632317	[A/G]	NM_001168298,NM_001557	2	219000519	EXON	Missense_H332R,Missense_H332R
IL8	CXCR2	rs1126580	rs1126580	[A/G]	NM_001168298,NM_001557	2	219000966	EXON	Silent,Silent
MCP1	CCR2	exm307595	rs200099906	[T/C]	NM_001123396,NM_001123041	3	46399158	EXON	Missense_P47L,Missense_P47L
MCP1	CCR2	exm307598	rs1799864	[A/G]	NM_001123396,NM_001123041	3	46399208	EXON	Missense_V64I,Missense_V64I
MCP1	CCR2	indel.74572	indel.74573	[I/D]	NM_001123396,NM_001123041	3	46399221	EXON
MCP1	CCR2	variant.74573	variant.74574	[T/G]	NM_001123396,NM_001123041	3	46399397	EXON	Nonsense_G127X,Nonsense_G127X
MCP1	CCR2	exm307612	rs201670838	[A/G]	NM_001123396,NM_001123041	3	46399633	EXON	Missense_M205I,Missense_M205I
MCP1	CCR2	variant.74574	rs375821125	[A/C]	NM_001123396,NM_001123041	3	46399686	EXON	Nonsense_S223X,Nonsense_S223X
MCP1	CCR2	exm307616	rs200491743	[A/T]	NM_001123396,NM_001123041	3	46399764	EXON	Missense_M249K,Missense_M249K
MCP1	CCR2	variant.74577	rs369549053	[A/G]	NM_001123396,NM_001123041	3	46399959	EXON	Missense_R314K,Missense_S314N
MCP1	CCR2	exm307629	rs140816549	[A/T]	NM_001123041	3	46401174	EXON	Missense_F316L
MCP1	CCR2	exm307634	rs3918387	[A/G]	NM_001123041	3	46401290	EXON	Missense_G355E
MCP1	CCR2	variant.74578	variant.74579	[T/C]	NM_001123041	3	46401331	EXON	Nonsense_Q369X
MCP1	CCR4	indel.73726	indel.73727	[I/D]	NM_005508	3	32995872	EXON
MCP1	CCR4	exm297379	rs61736865	[A/G]	NM_005508	3	32995884	EXON	Missense_G324S
Pentraxin 3	C1QA	exm30130	rs149230484	[C/G]	NM_015991	1	22964120	EXON	Missense_P4R
Pentraxin 3	C1QA	exm30132	rs17887074	[A/G]	NM_015991	1	22964176	EXON	Missense_E23K
Pentraxin 3	C1QA	exm30134	rs41507347	[A/G]	NM_015991	1	22964189	EXON	Missense_R27Q
Pentraxin 3	C1QA	rs172378	rs172378	[A/G]	NM_015991	1	22965438	EXON	Synonymous_G92G
Pentraxin 3	C1QA	exm30141	rs180679721	[A/C]	NM_015991	1	22965457	EXON	Missense_I99L
Pentraxin 3	C1QA	exm30144	rs143921949	[A/G]	NM_015991	1	22965538	EXON	Missense_M126V
Pentraxin 3	C1QA	exm30152	rs200812579	[T/C]	NM_015991	1	22965659	EXON	Missense_L166P
Pentraxin 3	C1QA	exm30156	rs201816009	[A/C]	NM_015991	1	22965743	EXON	Missense_N194T
Pentraxin 3	C1QB	rs12756603	rs12756603	[A/G]	NM_000491	1	22981876	Silent
Pentraxin 3	C1QB	rs623183	rs623183	[A/G]	NM_000491	1	22986631	Silent
Pentraxin 3	C1QB	exm30222	rs35477594	[A/G]	NM_000491	1	22987340	EXON	Missense_G75R
Pentraxin 3	C1QB	exm1767006	rs200457185	[A/G]	NM_000491	1	22987511	EXON	Missense_V132I
Pentraxin 3	C1QB	exm30233	rs149072794	[T/C]	NM_000491	1	22987523	EXON	Missense_R136W
Pentraxin 3	C1QB	exm30249	rs147260497	[T/A]	NM_000491	1	22987724	EXON	Missense_N203Y
Pentraxin 3	C1QC	exm30171	rs200206736	[A/G]	NM_001114101,NM_172369	1	22970616	EXON	Missense_G34R,Missense_G34R
Pentraxin 3	C1QC	rs294185	rs294185	[A/G]	NM_001114101,NM_172369	1	22971892	Silent,Silent
Pentraxin 3	C1QC	exm30177	rs140114929	[T/C]	NM_001114101,NM_172369	1	22973770	EXON	Missense_P78S,Missense_P78S
Pentraxin 3	C1QC	exm30193	rs147904988	[A/G]	NM_001114101,NM_172369	1	22973962	EXON	Missense_A142T,Missense_A142T
Pentraxin 3	C1QC	exm30203	rs45487196	[A/G]	NM_001114101,NM_172369	1	22974097	EXON	Missense_V187I,Missense_V187I
Pentraxin 3	FGF2	exm2256321	rs308400	[C/G]	NM_002006	4	123747942	EXON	Synonymous_V4V
Pentraxin 3	FGF2	exm422813	rs75664870	[C/G]	NM_002006	4	123747943	EXON	Missense_G5R
Pentraxin 3	FGF2	exm2065299	rs201172719	[A/G]	NM_002006	4	123747947	EXON	Missense_G6D
Pentraxin 3	FGF2	rs308412	rs308412	[T/G]	NM_002006	4	123752017	Silent
Pentraxin 3	FGF2	rs7694627	rs7694627	[T/C]	NM_002006	4	123788495	Silent
Pentraxin 3	FGF2	exm422832	rs148587537	[T/G]	NM_002006	4	123797480	EXON	Missense_K194N
Pentraxin 3	FGF2	exm422835	rs113754132	[G/C]	NM_002006	4	123797526	EXON	Missense_V210L
Pentraxin 3	FGF2	rs17006255	rs17006255	[A/C]	NM_002006	4	123798993	Silent
Pentraxin 3	FGF2	rs10028204	rs10028204	[A/G]	NM_002006	4	123799987	Silent
Pentraxin 3	FGF2	var_4_123814074	var_4_123814075	[D/I]	NM_002006,NM_198041,NM_007083	4	123814075	EXON
Pentraxin 3	FGF2	exm422851	rs45606640	[A/G]	NM_002006,NM_198041,NM_007083	4	123814164	EXON	Silent,Missense_T88I,Missense_T257I
Pentraxin 3	FGF2	exm422852	rs138619142	[A/G]	NM_002006,NM_198041,NM_007083	4	123814170	EXON	Silent,Missense_A86V,Missense_A255V
Pentraxin 3	FGF2	exm422857	rs142756927	[T/C]	NM_002006,NM_198041,NM_007083	4	123814251	EXON	Silent,Missense_R59H,Missense_R228H
Pentraxin 3	FGF2	exm422859	rs1048201	[T/C]	NM_002006,NM_198041,NM_007083	4	123814308	EXON	Silent,Missense_R40Q,Missense_R209Q
Pentraxin 3	FGF2	exm2240405	rs201458145	[T/C]	NM_002006,NM_198041,NM_007083	4	123814321	EXON	Silent,Missense_V36I,Missense_V205I
Pentraxin 3	FGF2	exm422861	rs201412128	[T/C]	NM_002006,NM_198041,NM_007083	4	123814345	EXON	Silent,Missense_G28S,Missense_G197S
Serpin E1/Pai-1	PLAT	exm698480	rs1804182	[A/G]	NM_000930,NM_033011	8	42033519	EXON	Nonsense_R561X,Nonsense_R515X
Serpin E1/Pai-1	PLAT	exm698491	rs61755432	[C/G]	NM_000930,NM_033011	8	42036464	EXON	Missense_G494A,Missense_G448A
Serpin E1/Pai-1	PLAT	exm2173099	rs114534719	[A/G]	NM_000930,NM_033011	8	42036534	EXON	Missense_Y471H,Missense_Y425H
Serpin E1/Pai-1	PLAT	exm698503	rs139924405	[A/G]	NM_000930,NM_033011	8	42037444	EXON	Synonymous_L455L,Synonymous_L409L
Serpin E1/Pai-1	PLAT	exm2258868	rs199960677	[T/C]	NM_000930,NM_033011	8	42037809	EXON	Synonymous_K391K,Synonymous_K345K
Serpin E1/Pai-1	PLAT	exm698516	rs140012141	[T/C]	NM_000930,NM_033011	8	42038027	EXON	Missense_A356T,Missense_A310T
Serpin E1/Pai-1	PLAT	exm698518	rs151006962	[A/G]	NM_000930,NM_033011	8	42038165	EXON	Missense_R310C,Missense_R264C
Serpin E1/Pai-1	PLAT	exm698521	rs114878147	[A/G]	NM_000930,NM_033011	8	42039484	EXON	Missense_T287M,Missense_T241M
Serpin E1/Pai-1	PLAT	exm2246942	rs186340272	[T/C]	NM_000930,NM_033011	8	42039490	EXON	Missense_R285K,Missense_R239K
Serpin E1/Pai-1	PLAT	exm698522	rs115902460	[T/C]	NM_000930,NM_033011	8	42039506	EXON	Missense_V280M,Missense_V234M
Serpin E1/Pai-1	PLAT	exm698531	rs148365121	[A/G]	NM_000930,NM_033011	8	42040327	EXON	Missense_P238L,Missense_P192L
Serpin E1/Pai-1	PLAT	exm698534	rs139316969	[T/C]	NM_000930,NM_033011	8	42040369	EXON	Missense_R224H,Missense_R178H
Serpin E1/Pai-1	PLAT	exm698535	rs183443805	[A/G]	NM_000930,NM_033011	8	42040370	EXON	Missense_R224C,Missense_R178C
Serpin E1/Pai-1	PLAT	exm698540	rs61231575	[A/G]	NM_000930,NM_033011	8	42042646	EXON	Missense_A195V,Missense_A149V
Serpin E1/Pai-1	PLAT	exm2266613	rs1058720	[A/G]	NM_000930,NM_033011	8	42044954	EXON	Synonymous_D167D,Synonymous_D121D
Serpin E1/Pai-1	PLAT	exm698549	rs148679956	[T/C]	NM_000930,NM_033011	8	42044964	EXON	Missense_R164Q,Missense_R118Q
Serpin E1/Pai-1	PLAT	exm698550	rs2020921	[A/G]	NM_000930,NM_033011	8	42044965	EXON	Missense_R164W,Missense_R118W
Serpin E1/Pai-1	PLAT	exm698553	rs8178748	[T/C]	NM_000930,NM_033011	8	42045019	EXON	Missense_A146T,Missense_A100T
Serpin E1/Pai-1	PLAT	exm698557	exm698558	[T/C]	NM_000930,NM_033011	8	42045046	EXON	Missense_G137S,Missense_G91S
Serpin E1/Pai-1	PLAT	exm698558	rs8178747	[G/C]	NM_000930,NM_033011	8	42045047	EXON	Missense_R136S,Missense_R90S
Serpin E1/Pai-1	PLAT	exm698564	rs149424073	[A/G]	NM_000930,NM_033011	8	42045489	EXON	Missense_A100V,Missense_A54V
Serpin E1/Pai-1	PLAT	exm698574	rs8178733	[T/G]	NM_000930,NM_033011	8	42048904	EXON	Missense_A34D,Missense_A34D
Serpin E1/Pai-1	PLAT	rs8178730	rs8178730	[A/G]	NM_000930,NM_033011	8	42049856	Silent,Silent
Serpin E1/Pai-1	PLAT	exm698580	rs139638584	[T/G]	NM_000930,NM_033011	8	42050670	EXON	Missense_L12M,Missense_L12M
Serpin E1/Pai-1	PLAT	rs7837156	rs7837156	[T/G]	NM_000930,NM_033011	8	42057370	Silent,Silent
Serpin E1/Pai-1	PLAU	exm835283	rs2227580	[T/G]	NM_001001791,NM_001145031,NM_002658	10	75671356	EXON	Silent,Silent,Missense_V15L
Serpin E1/Pai-1	PLAU	exm835293	rs201968257	[T/C]	NM_001001791,NM_001145031,NM_002658	10	75671685	EXON	Missense_T72A,Silent,Silent
Serpin E1/Pai-1	PLAU	exm835306	rs55744193	[A/G]	NM_001001791,NM_001145031,NM_002658	10	75672059	EXON	Silent,Missense_G41R,Missense_G58R
Serpin E1/Pai-1	PLAU	rs2227562	rs2227562	[A/G]	NM_001001791,NM_001145031,NM_002658	10	75672961	Silent,Silent,Silent
Serpin E1/Pai-1	PLAU	exm835318	rs117135013	[T/C]	NM_001001791,NM_001145031,NM_002658	10	75673124	EXON	Silent,Missense_H132Y,Missense_H149Y
Serpin E1/Pai-1	PLAU	exm835322	rs145865648	[T/C]	NM_001001791,NM_001145031,NM_002658	10	75673417	EXON	Silent,Missense_A177V,Missense_A194V
Serpin E1/Pai-1	PLAU	exm835328	rs2227567	[A/C]	NM_001001791,NM_001145031,NM_002658	10	75673748	EXON	Silent,Missense_K214Q,Missense_K231Q
Serpin E1/Pai-1	PLAU	exm835329	rs150389556	[A/G]	NM_001001791,NM_001145031,NM_002658	10	75673763	EXON	Silent,Missense_I219V,Missense_I236V
Serpin E1/Pai-1	PLAU	indel.13253	indel.13254	[I/D]	NM_001001791,NM_001145031,NM_002658	10	75673790	EXON
Serpin E1/Pai-1	PLAU	exm835341	rs72816325	[T/C]	NM_001001791,NM_001145031,NM_002658	10	75675086	EXON	Silent,Missense_Y333H,Missense_Y350H
Serpin E1/Pai-1	PLAU	exm835346	rs200165551	[A/G]	NM_001001791,NM_001145031,NM_002658	10	75676249	EXON	Silent,Missense_V391I,Missense_V408I
Serpin E1/Pai-1	PLAU	exm835349	rs148650588	[A/G]	NM_001001791,NM_001145031,NM_002658	10	75676286	EXON	Silent,Missense_R403H,Missense_R420H
VEGF	FLT1	rs9579176	rs9579176	[A/G]	NM_002019	13	28882471	Silent
VEGF	FLT1	exm1060163	rs115595062	[A/G]	NM_002019	13	28883002	EXON	Missense_P1233L
VEGF	FLT1	exm1060168	rs140861115	[A/G]	NM_002019	13	28885760	EXON	Missense_P1201L
VEGF	FLT1	exm1060172	rs145693340	[T/G]	NM_002019	13	28886135	EXON	Missense_Q1163K
VEGF	FLT1	exm1060181	rs142586121	[T/C]	NM_002019	13	28893602	EXON	Missense_V1082M
VEGF	FLT1	variant.28879	rs374452662	[A/G]	NM_002019	13	28893668	EXON	Nonsense_R1060X
VEGF	FLT1	exm1060190	rs202214802	[T/C]	NM_002019	13	28896428	EXON	Missense_R1008G
VEGF	FLT1	exm1060194	rs35832528	[T/G]	NM_002019	13	28896935	EXON	Missense_E982A
VEGF	FLT1	exm1794195	rs200622656	[T/A]	NM_002019	13	28896943	EXON	Missense_D979E
VEGF	FLT1	exm2251384	rs145985203	[A/G]	NM_002019	13	28897003	EXON	Synonymous_S959S
VEGF	FLT1	rs2387632	rs2387632	[T/C]	NM_002019	13	28916343	Silent
VEGF	FLT1	exm1060220	rs115085855	[A/G]	NM_002019	13	28919682	EXON	Missense_S752L
VEGF	FLT1	exm-rs17086609	rs17086609	[A/G]	NM_002019	13	28929711	Silent
VEGF	FLT1	rs9513088	rs9513088	[A/G]	NM_002019	13	28934707	Silent
VEGF	FLT1	exm2267504	rs9554325	[A/G]	NM_002019,NM_001160030	13	28953808	Silent,Silent
VEGF	FLT1	rs9554325	rs9554325	[A/G]	NM_002019,NM_001160030	13	28953808	Silent,Silent
VEGF	FLT1	exm1060231	rs199945165	[T/C]	NM_002019,NM_001160030	13	28959115	EXON	Missense_S675G,Missense_S675G
VEGF	FLT1	exm1060233	rs201670907	[T/G]	NM_002019,NM_001160030,NM_001159920	13	28963968	EXON	Missense_E645A,Missense_E645A,Missense_E645A
VEGF	FLT1	exm1060234	rs142425372	[T/C]	NM_002019,NM_001160030,NM_001159920	13	28964035	EXON	Missense_I623V,Missense_I623V,Missense_I623V
VEGF	FLT1	exm1060242	rs148479824	[T/C]	NM_002019,NM_001160030,NM_001159920	13	28971113	EXON	Missense_I548M,Missense_I548M,Missense_I548M
VEGF	FLT1	exm-rs9319428	rs9319428	[A/G]	NM_002019,NM_001160030,NM_001159920,NM_001160031	13	28973621	Silent,Silent,Silent,Silent
VEGF	FLT1	rs9319429	rs9319429	[T/C]	NM_002019,NM_001160030,NM_001159920,NM_001160031	13	28973703	Silent,Silent,Silent,Silent
VEGF	FLT1	rs6491283	rs6491283	[A/G]	NM_002019,NM_001160030,NM_001159920,NM_001160031	13	28977739	Silent,Silent,Silent,Silent
VEGF	FLT1	exm1060249	rs144685868	[T/C]	NM_002019,NM_001160030,NM_001159920,NM_001160031	13	28980020	EXON	Missense_C483Y,Missense_C483Y,Missense_C483Y,Missense_C483Y
VEGF	FLT1	rs9508034	rs9508034	[A/C]	NM_002019,NM_001160030,NM_001159920,NM_001160031	13	28996604	Silent,Silent,Silent,Silent
VEGF	FLT1	rs9513112	rs9513112	[A/G]	NM_002019,NM_001160030,NM_001159920,NM_001160031	13	28997702	Silent,Silent,Silent,Silent
VEGF	FLT1	exm1060253	rs151270578	[T/G]	NM_002019,NM_001160030,NM_001159920,NM_001160031	13	29001349	EXON	Missense_Q461H,Missense_Q461H,Missense_Q461H,Missense_Q461H
VEGF	FLT1	exm1060255	rs140566073	[A/G]	NM_002019,NM_001160030,NM_001159920,NM_001160031	13	29001374	EXON	Missense_T453I,Missense_T453I,Missense_T453I,Missense_T453I
VEGF	FLT1	exm1060262	rs141378173	[T/C]	NM_002019,NM_001160030,NM_001159920,NM_001160031	13	29002008	EXON	Missense_R386H,Missense_R386H,Missense_R386H,Missense_R386H
VEGF	FLT1	rs9554330	rs9554330	[A/G]	NM_002019,NM_001160030,NM_001159920,NM_001160031	13	29003444	Silent,Silent,Silent,Silent
VEGF	FLT1	exm1060274	rs201208741	[C/G]	NM_002019,NM_001160030,NM_001159920,NM_001160031	13	29005406	EXON	Missense_S285R,Missense_S285R,Missense_S285R,Missense_S285R
VEGF	FLT1	exm2221554	rs55974987	[T/C]	NM_002019,NM_001160030,NM_001159920,NM_001160031	13	29012441	EXON	Missense_E144K,Missense_E144K,Missense_E144K,Missense_E144K
VEGF	FLT1	exm1060289	rs140749618	[T/C]	NM_002019,NM_001160030,NM_001159920,NM_001160031	13	29012476	EXON	Missense_G132D,Missense_G132D,Missense_G132D,Missense_G132D
VEGF	FLT1	rs7323184	rs7323184	[T/C]	NM_002019,NM_001160030,NM_001159920,NM_001160031	13	29038711	Silent,Silent,Silent,Silent
VEGF	FLT1	exm1060292	rs35073261	[T/G]	NM_002019,NM_001160030,NM_001159920,NM_001160031	13	29041046	EXON	Missense_I128L,Missense_I128L,Missense_I128L,Missense_I128L
VEGF	FLT1	exm1060298	rs141440705	[G/C]	NM_002019,NM_001160030,NM_001159920,NM_001160031	13	29041266	EXON	Missense_R54S,Missense_R54S,Missense_R54S,Missense_R54S
VEGF	FLT1	rs675923	rs675923	[A/G]	NM_002019,NM_001160030,NM_001159920,NM_001160031	13	29042024	Silent,Silent,Silent,Silent
VEGF	FLT1	rs655024	rs655024	[T/C]	NM_002019,NM_001160030,NM_001159920,NM_001160031	13	29050843	Silent,Silent,Silent,Silent
VEGF	FLT1	rs600640	rs600640	[A/G]	NM_002019,NM_001160030,NM_001159920,NM_001160031	13	29063969	Silent,Silent,Silent,Silent
VEGF	IGF1	exm1030805	rs77017132	[C/G]	NM_000618,NM_001111283,NM_001111285	12	102874115	EXON	Missense_C15W,Missense_C15W,Missense_C15W
VEGF	KDR	exm400022	rs149590065	[A/G]	NM_002253	4	55946112	EXON	Missense_V1356A
VEGF	KDR	exm400025	rs144265910	[A/G]	NM_002253	4	55946160	EXON	Missense_A1340V
VEGF	KDR	exm400027	rs142258660	[A/T]	NM_002253	4	55946191	EXON	Missense_I1330L
VEGF	KDR	exm400033	rs139803589	[T/A]	NM_002253	4	55946330	EXON	Synonymous_G1283G
VEGF	KDR	exm400044	rs150116423	[A/C]	NM_002253	4	55948714	EXON	Missense_V1251L
VEGF	KDR	exm400058	exm400059	[A/G]	NM_002253	4	55955548	EXON	Missense_P1133S
VEGF	KDR	variant.80969	rs373654225	[A/G]	NM_002253	4	55955593	EXON	Nonsense_R1118X
VEGF	KDR	exm400067	rs56302315	[T/C]	NM_002253	4	55955969	EXON	Missense_A1065T
VEGF	KDR	rs17709898	rs17709898	[A/G]	NM_002253	4	55957723	Silent
VEGF	KDR	exm2076012	rs140041720	[T/C]	NM_002253	4	55961103	EXON	Missense_R946H
VEGF	KDR	exm400084	rs140228618	[T/C]	NM_002253	4	55961818	EXON	Missense_I915V
VEGF	KDR	exm400086	rs200156529	[T/C]	NM_002253	4	55961831	EXON	Synonymous_G910G
VEGF	KDR	exm400087	rs200773668	[A/C]	NM_002253	4	55962403	EXON	Missense_K907N
VEGF	KDR	exm2241111	rs35603373	[T/C]	NM_002253	4	55964373	EXON	Missense_D814N
VEGF	KDR	exm400104	rs149745504	[A/G]	NM_002253	4	55964925	EXON	Missense_T771M
VEGF	KDR	rs6828477	rs6828477	[T/C]	NM_002253	4	55966801	Silent
VEGF	KDR	exm400120	rs34038364	[A/G]	NM_002253	4	55968597	EXON	Missense_T689M
VEGF	KDR	exm400123	rs149740758	[T/C]	NM_002253	4	55968651	EXON	Missense_G671E
VEGF	KDR	exm400125	rs199774865	[A/G]	NM_002253	4	55968660	EXON	Missense_T668M
VEGF	KDR	rs11732292	rs11732292	[A/C]	NM_002253	4	55970101	Silent
VEGF	KDR	exm400136	rs201069157	[T/C]	NM_002253	4	55971098	EXON	Missense_V567M
VEGF	KDR	exm400144	rs55716939	[T/C]	NM_002253	4	55972029	EXON	Missense_G539R
VEGF	KDR	newrs34231037	rs34231037	[A/G]	NM_002253	4	55972946	EXON	Missense_C482R
VEGF	KDR	exm400150	rs1870377	[T/A]	NM_002253	4	55972974	EXON	Missense_Q472H
VEGF	KDR	rs1870377	rs1870377	[T/A]	NM_002253	4	55972974	EXON	Missense_Q472H
VEGF	KDR	exm400154	rs56286620	[A/C]	NM_002253	4	55973932	EXON	Missense_L462V
VEGF	KDR	exm2076043	rs201708587	[A/G]	NM_002253	4	55976674	EXON	Missense_T384M
VEGF	KDR	exm400163	rs113121239	[G/C]	NM_002253	4	55976709	EXON	Missense_E372D
VEGF	KDR	variant.80971	variant.80972	[A/G]	NM_002253	4	55976816	Silent
VEGF	KDR	variant.80972	rs368979581	[A/C]	NM_002253	4	55976821	EXON	Missense_W364L
VEGF	KDR	1KG_4_55976832	1KG_4_55976833	[D/I]	NM_002253	4	55976832	EXON
VEGF	KDR	exm400166	rs151317075	[A/G]	NM_002253	4	55976857	EXON	Missense_A352V
VEGF	KDR	exm2256648	rs7692791	[T/C]	NM_002253	4	55980239	Silent
VEGF	KDR	rs7692791	rs7692791	[T/C]	NM_002253	4	55980239	Silent
VEGF	KDR	exm400186	rs200675807	[A/G]	NM_002253	4	55981043	EXON	Missense_V219A
VEGF	KDR	exm400187	rs145458680	[T/C]	NM_002253	4	55981047	EXON	Missense_V218I
VEGF	KDR	exm2241115	rs35636987	[T/C]	NM_002253	4	55981531	EXON	Missense_V136M
VEGF	KDR	exm400197	rs200544155	[A/G]	NM_002253	4	55984813	EXON	Missense_R106W
VEGF	KDR	exm400201	rs201719457	[T/C]	NM_002253	4	55984888	EXON	Missense_D81N
VEGF	KDR	exm400205	rs62638746	[T/A]	NM_002253	4	55984931	EXON	Missense_N66K
VEGF	KDR	rs6837735	rs6837735	[T/C]	NM_002253	4	55985815	Silent
